# Supplementary material for: rac-Ethyl rel-(2R,3R,4S)-4-hy­droxy-1,2-dimethyl-5-oxopyrrolidine-3-carboxyl­ate
Source: IUCrdata. 2023 Feb 9;8(Pt 2):x230075. doi: 10.1107/S2414314623000755 (PMC9993899; doi:10.1107/S2414314623000755)
Supplement: Supplementary file 1 [file x-08-x230075-sup1.cif]

##############################################################################
#                                                                            #
# This CIF contains the data for a data article accepted for                 #
# publication in IUCrData. It conforms to the requirements of                #
# Notes for Authors for IUCrData, and has been                               #
# peer reviewed under the auspices of IUCrData.                              #
#                                                                            #
# Full details of the Crystallographic Information File format               #
# are given in the paper "The Crystallographic Information File (CIF):       #
# a New Standard Archive File for Crystallography" by S. R. Hall, F. H.      #
# Allen and I. D. Brown [Acta Cryst. (1991), A47, 655-685].                  #
#                                                                            #
# The current version of the core CIF dictionary is obtainable from          #
# ftp://ftp.iucr.org/pub/cif_core.dic.                                       #
#                                                                            #
# Software is freely available for graphical display of the structure(s)     #
# in this CIF. For information consult the CIF software page                 #
# http://www.iucr.org/resources/cif/software.                                #
#                                                                            #
# This file may be used for bona fide research purposes within the           #
# scientific community so long as proper attribution is given to the data    # 
# article from which it was obtained.                                        #
#                                                                            #
##############################################################################
data_I
_audit_creation_method
;
Olex2 1.5
(compiled 2022.04.07 svn.rca3783a0 for OlexSys, GUI svn.r6498)
;
_journal_date_recd_electronic     2023-01-04
_journal_date_accepted     2023-01-28
_journal_name_full     'IUCrData'
_journal_year     2023
_journal_volume     8
_journal_issue      2
_journal_page_first     0
_journal_page_last     0
_journal_paper_category     HO
_journal_paper_doi     10.1107/S2414314623000755
_journal_coeditor_code     BH4072
_publ_contact_author_name     "Mohd Abdul Fatah Abdul Manan"
_publ_contact_author_address
;
Organic Synthesis Research Laboratory
Institute of Science
Universiti Teknologi MARA
42300 Bandar Puncak Alam
Selangor
Malaysia
;
_publ_contact_author_email     abdfatah@uitm.edu.my
_publ_contact_author_fax     ?
_publ_contact_author_phone     ?
_publ_section_title
;\
<i>rac</i>-Ethyl
<i>rel</i>-(2<i>R</i>,3<i>R</i>,4<i>S</i>)-4-hydroxy-1,2-dimethyl-5-\
oxopyrrolidine-3-carboxylate
;
_publ_section_title_footnote     .
loop_
    _publ_author_name
    _publ_author_footnote
    _publ_author_address
    "Abdul Rashid, Fatin Nur Ain" .
;
Organic Synthesis Research Laboratory
Institute of Science
Universiti Teknologi MARA
42300 Bandar Puncak Alam
Selangor
Malaysia
;
    "Bacho, Muhamad Zulfaqar" .
;
Organic Synthesis Research Laboratory
Institute of Science
Universiti Teknologi MARA
42300 Bandar Puncak Alam
Selangor
Malaysia
;
    "Hamali, Muhamad Azwan" .
;
Faculty of Applied Sciences
Universiti Teknologi MARA
40450 Shah Alam
Selangor
Malaysia
;
    "Slawin, Alexandra M. Z." .
;
EaStCHEM School of Chemistry
University of St Andrews
North Haugh
St Andrews
KY16 9ST
UK
;
    "Mohammat, Mohd Fazli" .
;
Organic Synthesis Research Laboratory
Institute of Science
Universiti Teknologi MARA
42300 Bandar Puncak Alam
Selangor
Malaysia
;
    "Shamsujunaidi, Ruwaida" .
;
Faculty of Applied Sciences
Universiti Teknologi MARA
40450 Shah Alam
Selangor
Malaysia
;
    "Abdul Manan, Mohd Abdul Fatah" .
;
Faculty of Applied Sciences
Universiti Teknologi MARA
40450 Shah Alam
Selangor
Malaysia
;
_publ_section_synopsis
;
The crystal structure of the title compound exhibits an envelope conformation
for the pyrrolidine ring, which includes three chiral centres.
;
_chemical_name_systematic
;\
<i>rac</i>-Ethyl
<i>rel</i>-(2<i>R</i>,3<i>R</i>,4<i>S</i>)-4-hydroxy-1,2-dimethyl-5-\
oxopyrrolidine-3-carboxylate
;
_chemical_name_common     ?
_chemical_formula_moiety     'C9 H15 N O4'
_chemical_formula_sum     'C9 H15 N O4'
_chemical_formula_iupac     'C9 H15 N O4'
_chemical_formula_weight     201.22
_chemical_melting_point     ?
_space_group_crystal_system     monoclinic
_space_group_name_H-M_alt     'C 1 2/c 1'
_space_group_name_Hall     '-C 2yc'
loop_
    _space_group_symop_operation_xyz
    'x, y, z'
    '-x, y, -z+1/2'
    'x+1/2, y+1/2, z'
    '-x+1/2, y+1/2, -z+1/2'
    '-x, -y, -z'
    'x, -y, z-1/2'
    '-x+1/2, -y+1/2, -z'
    'x+1/2, -y+1/2, z-1/2'
_cell_length_a     12.1599(15)
_cell_length_b     8.6065(8)
_cell_length_c     20.217(2)
_cell_angle_alpha     90
_cell_angle_beta     101.960(3)
_cell_angle_gamma     90
_cell_volume     2069.9(4)
_cell_formula_units_Z     8
_cell_measurement_reflns_used     3484
_cell_measurement_theta_min     2.10
_cell_measurement_theta_max     27.50
_cell_measurement_temperature     173
_exptl_crystal_description     prism
_exptl_crystal_colour     colorless
_exptl_crystal_size_max     0.2
_exptl_crystal_size_mid     0.2
_exptl_crystal_size_min     0.1
_exptl_crystal_density_diffrn     1.291
_exptl_crystal_density_meas     ?
_exptl_crystal_density_method     'not measured'
_exptl_crystal_F_000     864
_exptl_absorpt_coefficient_mu     0.101
_exptl_absorpt_correction_type     multi-scan
_exptl_absorpt_process_details
;
(<i>REQAB</i>; Rigaku, 1998)
;
_exptl_absorpt_correction_T_min     0.879
_exptl_absorpt_correction_T_max     0.990
_diffrn_ambient_temperature     173.15
_diffrn_source     ?
_diffrn_radiation_type     MoK\a
_diffrn_radiation_wavelength     0.71075
_diffrn_measurement_device_type     'Rigaku XtaLAB P200'
_diffrn_measurement_method     \w
_diffrn_detector_area_resol_mean     5.814
_diffrn_reflns_number     11140
_diffrn_reflns_av_R_equivalents     0.0186
_diffrn_reflns_av_unetI/netI     0.0108
_diffrn_reflns_theta_min     2.059
_diffrn_reflns_theta_max     25.367
_diffrn_reflns_theta_full     25.242
_diffrn_measured_fraction_theta_max     0.989
_diffrn_measured_fraction_theta_full     0.991
_diffrn_reflns_limit_h_min     -14
_diffrn_reflns_limit_h_max     14
_diffrn_reflns_limit_k_min     -10
_diffrn_reflns_limit_k_max     10
_diffrn_reflns_limit_l_min     -24
_diffrn_reflns_limit_l_max     24
_refine_special_details
;
The hydroxyl H atom (H2) was refined with free coordinates and
isotropic displacement parameter.
;
_reflns_number_total     1874
_reflns_number_gt     1769
_reflns_threshold_expression     'I > 2\s(I)'
_refine_ls_structure_factor_coef     Fsqd
_refine_ls_matrix_type     full
_refine_ls_R_factor_all     0.0338
_refine_ls_R_factor_gt     0.0326
_refine_ls_wR_factor_gt     0.0868
_refine_ls_wR_factor_ref     0.0876
_refine_ls_goodness_of_fit_ref     1.039
_refine_ls_restrained_S_all     1.039
_refine_ls_number_reflns     1874
_refine_ls_number_parameters     134
_refine_ls_number_restraints     1
_refine_ls_hydrogen_treatment     mixed
_refine_ls_weighting_scheme     calc
_refine_ls_weighting_details
              'w=1/[\s^2^(Fo^2^)+(0.0452P)^2^+1.1669P] where P=(Fo^2^+2Fc^2^)/3'
_atom_sites_solution_hydrogens     mixed
_atom_sites_solution_primary     dual
_atom_sites_solution_secondary     difmap
_refine_ls_shift/su_max     0.000
_refine_ls_shift/su_mean     0.000
_refine_diff_density_max     0.241
_refine_diff_density_min     -0.179
_refine_ls_extinction_method     none
_refine_ls_extinction_coef     .
loop_
    _atom_type_symbol
    _atom_type_description
    _atom_type_scat_dispersion_real
    _atom_type_scat_dispersion_imag
    _atom_type_scat_source
    'C' 'C' 0.0033 0.0016
                         'International Tables Vol C Tables 4.2.6.8 and 6.1.1.4'
    'H' 'H' 0.0000 0.0000
                         'International Tables Vol C Tables 4.2.6.8 and 6.1.1.4'
    'N' 'N' 0.0061 0.0033
                         'International Tables Vol C Tables 4.2.6.8 and 6.1.1.4'
    'O' 'O' 0.0106 0.0060
                         'International Tables Vol C Tables 4.2.6.8 and 6.1.1.4'
_computing_data_collection
;
<i>CrystalClear-SM Expert</i> (Rigaku, 2015)
;
_computing_cell_refinement
;
<i>CrystalClear-SM Expert</i> (Rigaku, 2015)
;
_computing_data_reduction
;
<i>CrystalClear-SM Expert</i> (Rigaku, 2015)
;
_computing_structure_solution
;
<i>SHELXT2018/2</i> (Sheldrick, 2015a)
;
_computing_structure_refinement
;
<i>SHELXL2018/3</i> (Sheldrick, 2015b)
;
_computing_molecular_graphics
;
Olex2 (Dolomanov <i>et al.</i>,  2009)
;
_computing_publication_material
;
Olex2 (Dolomanov <i>et al.</i>,  2009)
;
loop_
    _atom_site_type_symbol
    _atom_site_label
    _atom_site_fract_x
    _atom_site_fract_y
    _atom_site_fract_z
    _atom_site_U_iso_or_equiv
    _atom_site_adp_type
    _atom_site_calc_flag
    _atom_site_occupancy
    _atom_site_disorder_assembly
    _atom_site_disorder_group
    O O1 0.65691(7) 0.16087(10) 0.24315(4) 0.0360(2) Uani d 1 . .
    O O2 0.53577(7) 0.18679(11) 0.35435(4) 0.0388(2) Uani d 1 . .
    O O3 0.58426(9) 0.59491(13) 0.40623(5) 0.0556(3) Uani d 1 . .
    O O4 0.68278(7) 0.49308(10) 0.50163(4) 0.0348(2) Uani d 1 . .
    N N1 0.78865(8) 0.29976(11) 0.31723(5) 0.0282(2) Uani d 1 . .
    C C2 0.68560(9) 0.24451(13) 0.29333(5) 0.0275(3) Uani d 1 . .
    C C3 0.60731(9) 0.30292(13) 0.33799(5) 0.0278(3) Uani d 1 . .
    H H3 0.561557 0.391982 0.315420 0.033 Uiso calc 1 . .
    C C4 0.68834(9) 0.35965(13) 0.40091(5) 0.0259(3) Uani d 1 . .
    H H4 0.706096 0.271938 0.433837 0.031 Uiso calc 1 . .
    C C1 0.79582(9) 0.40440(13) 0.37550(5) 0.0275(3) Uani d 1 . .
    H H1 0.789576 0.514521 0.359380 0.033 Uiso calc 1 . .
    C C9 0.88156(10) 0.28015(15) 0.28261(6) 0.0359(3) Uani d 1 . .
    H H9A 0.902826 0.381524 0.267070 0.043 Uiso calc 1 . .
    H H9B 0.858357 0.211119 0.243670 0.043 Uiso calc 1 . .
    H H9C 0.946000 0.234634 0.313807 0.043 Uiso calc 1 . .
    C C5 0.64421(9) 0.49526(13) 0.43501(6) 0.0294(3) Uani d 1 . .
    C C6 0.64892(11) 0.62159(15) 0.54030(6) 0.0364(3) Uani d 1 . .
    H H6A 0.566573 0.619870 0.537083 0.044 Uiso calc 1 . .
    H H6B 0.669524 0.722225 0.522480 0.044 Uiso calc 1 . .
    C C7 0.70872(15) 0.60126(19) 0.61170(7) 0.0567(4) Uani d 1 . .
    H H7A 0.790035 0.600863 0.614059 0.068 Uiso calc 1 . .
    H H7B 0.686220 0.502495 0.629065 0.068 Uiso calc 1 . .
    H H7C 0.689349 0.687011 0.639073 0.068 Uiso calc 1 . .
    C C8 0.90310(10) 0.38489(16) 0.42851(6) 0.0374(3) Uani d 1 . .
    H H8A 0.967321 0.419643 0.410005 0.045 Uiso calc 1 . .
    H H8B 0.912839 0.275194 0.441383 0.045 Uiso calc 1 . .
    H H8C 0.898462 0.447241 0.468402 0.045 Uiso calc 1 . .
    H H2 0.4729(10) 0.174(2) 0.3162(6) 0.063(5) Uiso d 1 . .
loop_
    _atom_site_aniso_label
    _atom_site_aniso_U_11
    _atom_site_aniso_U_22
    _atom_site_aniso_U_33
    _atom_site_aniso_U_12
    _atom_site_aniso_U_13
    _atom_site_aniso_U_23
    O1 0.0353(5) 0.0407(5) 0.0292(4) 0.0041(4) 0.0005(3) -0.0061(4)
    O2 0.0307(4) 0.0512(5) 0.0333(5) -0.0129(4) 0.0038(4) 0.0043(4)
    O3 0.0666(7) 0.0579(7) 0.0377(5) 0.0363(5) 0.0007(5) -0.0005(4)
    O4 0.0418(5) 0.0345(5) 0.0271(4) 0.0084(4) 0.0048(3) -0.0033(3)
    N1 0.0256(5) 0.0321(5) 0.0274(5) 0.0024(4) 0.0067(4) 0.0004(4)
    C2 0.0280(5) 0.0283(6) 0.0247(5) 0.0033(4) 0.0022(4) 0.0041(4)
    C3 0.0239(5) 0.0324(6) 0.0262(6) 0.0001(4) 0.0031(4) 0.0030(4)
    C4 0.0238(5) 0.0286(6) 0.0247(5) 0.0024(4) 0.0034(4) 0.0025(4)
    C1 0.0257(5) 0.0273(5) 0.0296(6) 0.0003(4) 0.0061(4) -0.0003(4)
    C9 0.0297(6) 0.0449(7) 0.0353(6) 0.0061(5) 0.0118(5) 0.0014(5)
    C5 0.0248(5) 0.0342(6) 0.0291(6) 0.0029(5) 0.0054(4) 0.0014(5)
    C6 0.0399(7) 0.0341(6) 0.0370(7) 0.0036(5) 0.0126(5) -0.0060(5)
    C7 0.0757(10) 0.0528(9) 0.0374(7) 0.0168(8) 0.0023(7) -0.0136(6)
    C8 0.0252(6) 0.0478(7) 0.0372(6) -0.0010(5) 0.0021(5) -0.0065(5)
_geom_special_details     ?
loop_
    _geom_bond_atom_site_label_1
    _geom_bond_atom_site_label_2
    _geom_bond_site_symmetry_2
    _geom_bond_distance
    _geom_bond_publ_flag
    O1 C2 . 1.2340(14) ?
    O2 C3 . 1.4087(14) ?
    O2 H2 . 0.973(5) ?
    O3 C5 . 1.1957(14) ?
    O4 C5 . 1.3313(14) ?
    O4 C6 . 1.4620(14) ?
    N1 C2 . 1.3337(15) ?
    N1 C1 . 1.4709(14) ?
    N1 C9 . 1.4569(14) ?
    C2 C3 . 1.5266(15) ?
    C3 H3 . 1.0000 ?
    C3 C4 . 1.5192(15) ?
    C4 H4 . 1.0000 ?
    C4 C1 . 1.5488(14) ?
    C4 C5 . 1.5095(15) ?
    C1 H1 . 1.0000 ?
    C1 C8 . 1.5162(16) ?
    C9 H9A . 0.9800 ?
    C9 H9B . 0.9800 ?
    C9 H9C . 0.9800 ?
    C6 H6A . 0.9900 ?
    C6 H6B . 0.9900 ?
    C6 C7 . 1.4860(19) ?
    C7 H7A . 0.9800 ?
    C7 H7B . 0.9800 ?
    C7 H7C . 0.9800 ?
    C8 H8A . 0.9800 ?
    C8 H8B . 0.9800 ?
    C8 H8C . 0.9800 ?
loop_
    _geom_angle_atom_site_label_1
    _geom_angle_atom_site_label_2
    _geom_angle_atom_site_label_3
    _geom_angle_site_symmetry_1
    _geom_angle_site_symmetry_3
    _geom_angle
    _geom_angle_publ_flag
    C3 O2 H2 . . 108.5(10) ?
    C5 O4 C6 . . 116.81(9) ?
    C2 N1 C1 . . 113.81(9) ?
    C2 N1 C9 . . 123.27(10) ?
    C9 N1 C1 . . 122.17(9) ?
    O1 C2 N1 . . 126.17(10) ?
    O1 C2 C3 . . 125.01(10) ?
    N1 C2 C3 . . 108.82(9) ?
    O2 C3 C2 . . 113.35(10) ?
    O2 C3 H3 . . 109.8 ?
    O2 C3 C4 . . 110.88(9) ?
    C2 C3 H3 . . 109.8 ?
    C4 C3 C2 . . 103.02(8) ?
    C4 C3 H3 . . 109.8 ?
    C3 C4 H4 . . 109.1 ?
    C3 C4 C1 . . 104.33(8) ?
    C1 C4 H4 . . 109.1 ?
    C5 C4 C3 . . 113.62(9) ?
    C5 C4 H4 . . 109.1 ?
    C5 C4 C1 . . 111.32(9) ?
    N1 C1 C4 . . 101.50(8) ?
    N1 C1 H1 . . 109.4 ?
    N1 C1 C8 . . 113.44(9) ?
    C4 C1 H1 . . 109.4 ?
    C8 C1 C4 . . 113.55(9) ?
    C8 C1 H1 . . 109.4 ?
    N1 C9 H9A . . 109.5 ?
    N1 C9 H9B . . 109.5 ?
    N1 C9 H9C . . 109.5 ?
    H9A C9 H9B . . 109.5 ?
    H9A C9 H9C . . 109.5 ?
    H9B C9 H9C . . 109.5 ?
    O3 C5 O4 . . 123.63(11) ?
    O3 C5 C4 . . 124.81(10) ?
    O4 C5 C4 . . 111.53(9) ?
    O4 C6 H6A . . 110.3 ?
    O4 C6 H6B . . 110.3 ?
    O4 C6 C7 . . 107.16(10) ?
    H6A C6 H6B . . 108.5 ?
    C7 C6 H6A . . 110.3 ?
    C7 C6 H6B . . 110.3 ?
    C6 C7 H7A . . 109.5 ?
    C6 C7 H7B . . 109.5 ?
    C6 C7 H7C . . 109.5 ?
    H7A C7 H7B . . 109.5 ?
    H7A C7 H7C . . 109.5 ?
    H7B C7 H7C . . 109.5 ?
    C1 C8 H8A . . 109.5 ?
    C1 C8 H8B . . 109.5 ?
    C1 C8 H8C . . 109.5 ?
    H8A C8 H8B . . 109.5 ?
    H8A C8 H8C . . 109.5 ?
    H8B C8 H8C . . 109.5 ?
loop_
    _geom_torsion_atom_site_label_1
    _geom_torsion_atom_site_label_2
    _geom_torsion_atom_site_label_3
    _geom_torsion_atom_site_label_4
    _geom_torsion_site_symmetry_1
    _geom_torsion_site_symmetry_2
    _geom_torsion_site_symmetry_3
    _geom_torsion_site_symmetry_4
    _geom_torsion
    _geom_torsion_publ_flag
    O1 C2 C3 O2 . . . . 45.04(15) ?
    O1 C2 C3 C4 . . . . 164.92(11) ?
    O2 C3 C4 C1 . . . . 148.36(9) ?
    O2 C3 C4 C5 . . . . -90.22(11) ?
    N1 C2 C3 O2 . . . . -135.48(10) ?
    N1 C2 C3 C4 . . . . -15.60(12) ?
    C2 N1 C1 C4 . . . . 19.89(12) ?
    C2 N1 C1 C8 . . . . 142.07(10) ?
    C2 C3 C4 C1 . . . . 26.79(11) ?
    C2 C3 C4 C5 . . . . 148.21(9) ?
    C3 C4 C1 N1 . . . . -28.13(10) ?
    C3 C4 C1 C8 . . . . -150.24(10) ?
    C3 C4 C5 O3 . . . . -33.14(16) ?
    C3 C4 C5 O4 . . . . 148.53(9) ?
    C1 N1 C2 O1 . . . . 176.42(11) ?
    C1 N1 C2 C3 . . . . -3.06(12) ?
    C1 C4 C5 O3 . . . . 84.29(14) ?
    C1 C4 C5 O4 . . . . -94.04(11) ?
    C9 N1 C2 O1 . . . . 6.15(18) ?
    C9 N1 C2 C3 . . . . -173.33(10) ?
    C9 N1 C1 C4 . . . . -169.72(9) ?
    C9 N1 C1 C8 . . . . -47.54(14) ?
    C5 O4 C6 C7 . . . . -175.57(11) ?
    C5 C4 C1 N1 . . . . -151.06(9) ?
    C5 C4 C1 C8 . . . . 86.83(11) ?
    C6 O4 C5 O3 . . . . -0.29(17) ?
    C6 O4 C5 C4 . . . . 178.06(9) ?
loop_
    _geom_hbond_atom_site_label_D
    _geom_hbond_atom_site_label_H
    _geom_hbond_atom_site_label_A
    _geom_hbond_site_symmetry_A
    _geom_hbond_distance_DH
    _geom_hbond_distance_HA
    _geom_hbond_distance_DA
    _geom_hbond_angle_DHA
    _geom_hbond_publ_flag
    O2 H2 O1 2_655 0.973(5) 1.777(6) 2.7405(12) 169.8(16) yes
    C1 H1 O1 4_655 1.00 2.62 3.3953(14) 134.3 yes
    C9 H9A O1 4_655 0.98 2.51 3.3355(16) 142.1 yes
    C9 H9C O3 3_545 0.98 2.54 3.5086(15) 168.8 yes
    C7 H7C O1 6_566 0.98 2.58 3.5134(17) 159.9 yes
_shelx_space_group_comment     ?
_shelx_estimated_absorpt_T_min     0.980
_shelx_estimated_absorpt_T_max     0.990
_shelx_hkl_file
;
   0   0   2   24.63    2.69
   0   0   2   23.75    1.96
   0   0  -2   25.10    2.54
   0   0  -2   24.87    1.93
   1  -1   0 2315.89   21.87
  -1   1   0 2302.66   26.35
  -1  -1   0 2339.31   22.88
  -1   1   0 2295.91   21.87
   1   1   0 2374.44   23.46
  -1   1   0 2291.17   22.45
  -1   1   0 2338.86   27.64
   1   1   0 2324.10   26.13
  -1  -1   0 2287.02   26.29
  -1  -1   1 8230.10   62.66
   0   0  -3    0.12    1.17
  -1  -1  -1    6.48    2.11
  -1   1  -1    5.68    1.74
   1   1   1    6.70    2.01
  -1  -1  -1    6.63    2.06
  -1   1  -1    9.63    1.73
  -1  -1  -1    6.94    1.86
   1   1  -2    1.21    1.87
  -1  -1   2    0.34    1.75
  -1   1   2   16.17    2.74
  -1   1   2    4.02    1.16
   1  -1  -2    6.03    1.38
   1   1  -2    1.81    2.58
   2   0  -1    0.56    1.53
  -2   0   1    0.15    1.69
  -2   0   1    2.64    2.95
  -2   0   1    0.34    1.21
  -2   0   2  883.06   14.35
  -2   0   2  916.67   12.41
   2   0  -2  919.62   12.28
  -1  -1  -212907.45  181.47
   2   0   1    3.95    1.80
  -2   0  -1    0.26    2.18
  -2   0  -1    4.82    1.76
   2   0  -3    0.49    1.24
  -2   0   3    0.64    1.22
   0   0   4 3988.29   36.57
   0   0  -4 4056.80   35.35
  -2   0  -2  735.84   12.12
  -2   0  -2  725.51   12.00
  -2   0  -2  728.84   12.39
  -1  -1  -311007.03   79.15
   0   2   0 5863.46   51.44
   0   2   0 6008.23   49.24
   0   2   0 6004.33   49.86
   0  -2   0 5874.79   47.95
  -1   1   4  582.42   10.06
   1   1  -4  591.63    9.65
   1   1  -4  591.95   11.23
  -1   1   4  600.16   10.62
   1  -1  -4  596.13   11.64
   1  -1  -4  593.30    9.91
   1  -1  -4  583.85    8.92
   2   0  -4 1272.78   15.17
  -2   0   4 1261.48   15.50
   0   2   1 3152.87   30.05
   0   2   1 3212.16   29.29
   0   2  -1 3126.94   29.05
   0  -2  -1 3222.63   27.93
   0   2  -1 3124.36   32.53
   0   2   1 3106.28   31.89
   2   0   3    0.12    1.43
  -2   0  -3    0.12    1.46
  -2   0  -3   -0.22    1.56
   0   0  -5    0.39    1.66
   0   0  -5    4.64    2.12
   0   0   5    4.09    2.03
  -1  -1  -4  127.66    5.07
  -1   1  -4  128.32    4.79
   1   1   4  128.11    4.83
  -1  -1  -4  127.15    4.25
  -1   1  -4  128.67    6.90
   1   1   4  129.80    5.01
  -1  -1  -4  131.77    4.72
  -3   1   1  109.79    4.01
  -3  -1   1  110.86    4.23
   3   1  -1  111.33    4.78
  -3  -1   1  109.07    5.13
  -3  -1   1  110.57    4.54
  -3   1   1  110.75    5.07
   3   1  -1  112.84    4.18
  -2   0   5    0.56    0.90
   2   0  -5    3.81    1.32
   1  -1  -5    0.03    1.27
   1   1  -5    1.38    1.50
  -1   1   5    0.15    1.28
   1  -1  -5    1.51    1.16
   0   2  -316588.56  208.75
  -3  -1   0 8794.50   66.78
  -3  -1   0 8700.86   71.02
   3   1   0 8600.57   74.43
  -3   1   0 8643.88   68.99
   2  -2  -117283.38  213.40
  -2   2   0  474.98   14.62
   2  -2   0  471.40   12.10
  -2   2   0  489.79    8.29
   2   2   0  492.78    9.20
   2  -2   0  483.74    8.58
  -2   2   0  500.75   10.88
  -2   2   0  483.58    8.62
  -2  -2   0  462.92    8.40
  -2  -2   0  491.82   11.14
   2   2   0  502.32   11.04
  -2   0  -4 1533.37   18.17
  -2   0  -4 1542.16   19.90
  -2   0  -4 1519.51   18.31
   3  -1  -3  646.84   12.60
  -3   1   3  647.22   10.43
   3   1  -3  659.86   12.24
  -3   1   3  643.29    9.86
   3   1  -3  652.74   10.17
  -3  -1   3  644.15   12.53
  -3  -1   3  589.80   10.23
   3   1   1 1243.34   17.62
  -3   1  -1 1232.75   15.19
  -3   1  -1 1243.05   17.49
  -3  -1  -1 1226.23   17.69
  -3  -1  -1 1259.56   15.91
  -3   1  -1 1240.55   17.04
  -3   1  -1 1253.15   18.04
   2  -2  -2 2536.20   31.30
   2   2  -2 2560.01   26.21
  -2   2   2 2556.87   28.05
  -2   2   2 2462.08   32.62
   2   2  -2 2533.88   24.56
  -2   2   2 2555.86   24.28
   2  -2  -2 2531.80   24.23
   2  -2  -2 2555.02   23.52
  -2  -2   2 2517.57   28.41
   2  -2  -2 2490.07   27.60
  -2   2   2 2364.44   31.66
   2   2  -2 2544.90   27.86
  -2  -2  -1  538.89   11.36
  -2  -2  -1  546.84    9.10
  -2   2  -1  507.90   13.93
   2   2   1  546.33    9.87
  -2   2  -1  532.24    8.70
   2   2   1  549.63   11.00
  -2   2  -1  532.94    9.22
   2  -2   1  553.32    9.51
   0   0   6 2158.46   21.86
   0   0  -6 2084.10   20.57
   0   0  -6 2133.22   22.11
   2  -2  -311640.36   88.28
   2  -2  -311564.64   82.91
  -2   2   311942.46   89.94
   2  -2  -311753.18  101.09
   0  -2   4   15.83    1.74
   0  -2   4   10.28    1.86
   0   2   4   10.53    2.00
   0   2   4   10.15    1.59
   0  -2  -4    9.44    3.49
   0   2   4   10.66    2.13
   0  -2  -4   10.66    2.26
   0   2   4   10.21    2.12
   0   2  -4    9.49    1.56
   0   2  -4    9.98    1.95
  -3   1   4 3428.56   32.74
   3   1  -4 3494.55   30.71
   3  -1  -4 3490.52   36.04
   3   1  -4 3552.26   35.96
  -3  -1   4 3518.79   33.55
  -3   1  -2 4517.96   42.12
  -3   1  -2 4446.89   39.48
  -3  -1  -2 4504.30   38.95
  -3   1  -2 4459.43   39.88
   3   1   2 4418.08   48.17
  -3   1  -2 4491.17   41.25
  -3  -1  -2 4404.83   46.13
  -3  -1  -2 4548.45   39.82
   2   0  -6 6969.29   53.56
  -2   0   6 6894.32   54.58
  -2   2  -2 4259.10   36.51
  -2  -2  -2 4262.22   41.33
   2   2   2 4329.76   37.76
  -2   2  -2 4292.98   37.09
  -2  -2  -2 4292.66   36.29
   2   2   2 4226.81   39.44
  -1  -1   6   28.28    1.89
  -1  -1   6   24.26    2.32
  -1   1   6   29.59    2.06
   1  -1  -6   32.90    2.09
   1   1  -6   31.38    2.38
   1  -1  -6   34.16    2.51
  -1   1   6   30.55    2.48
   4   0  -1    0.83    1.62
  -4   0   1    0.29    1.74
   4   0  -1    0.39    1.52
  -4   0   1    0.46    1.75
  -4   0   1    0.29    1.40
  -2   2   4   49.98    2.68
   2   2  -4   50.34    3.74
   2  -2  -4   50.73    2.69
   2  -2  -4   42.35    3.55
  -2   2   4   51.75    3.23
  -2   2   4   44.71    3.60
   2  -2  -4   47.85    3.73
  -2   2   4   50.90    3.06
   2   2  -4   50.70    2.91
  -2  -2   4   53.38    2.95
   2   2  -4   49.15    3.07
  -2  -2   4   50.50    3.07
   4   0  -211176.73   81.95
   4   0  -211435.09   88.42
  -4   0   210947.60   85.98
   4   0  -211012.45   90.82
   2   0   5   -0.07    1.25
  -2   0  -5    0.44    1.10
  -2   0  -5    0.04    1.19
  -2   0  -5   -0.41    1.41
   4   0   012385.57   88.79
  -4   0   012251.78  103.81
   3   1  -5 5905.57   53.76
  -3  -1   5 5944.35   51.52
   3  -1  -5 5973.81   56.30
   3  -1  -5 5929.98   46.04
  -3   1   5 5879.54   53.12
   3   1  -5 5944.42   46.40
   4   0  -3   -0.37    1.71
  -4   0   3    0.27    1.21
   4   0  -3   -0.16    1.48
  -2  -2  -3 8630.50   71.46
  -2  -2  -3 8677.27   64.90
   2   2   3 8670.70   69.92
  -2   2  -3 8531.14   68.05
   2   2   3 8701.54   71.21
   2   2   3 8677.48   67.48
  -3   1  -3 1369.92   18.33
  -3  -1  -3 1379.13   17.39
  -3   1  -3 1360.05   17.57
  -3   1  -3 1369.20   17.58
  -3  -1  -3 1351.60   21.01
  -3  -1  -3 1369.13   16.48
   0   2  -5   85.17    3.48
   0  -2   5   84.15    3.70
   0  -2   5   87.40    3.54
   0   2  -5   87.00    3.61
   0   2   5   88.98    4.01
   0   2   5   88.08    4.53
   0   2   5   87.01    4.09
   0  -2  -5   84.50    4.51
   0  -2  -5   87.61    3.34
  -4   0  -1    2.18    1.62
   4   0   1    2.15    1.71
   4   0   1    0.31    1.31
   4   0   1    0.69    1.60
  -4   0  -1    1.04    1.29
  -4   0  -1   -0.13    1.62
   1   1   6    1.31    1.48
   1   1   6    0.99    1.90
  -1  -1  -6    0.98    1.08
  -1  -1  -6    1.10    1.50
  -1  -1  -6    1.46    1.41
   1  -1   6    4.05    1.93
   1   1   6    1.01    1.41
   0   0  -7    0.37    1.35
   0   0  -7    0.56    0.92
   0   0   7    0.65    0.96
   4   0  -4 2629.30   24.90
  -4   0   4 2570.15   26.73
   4   0  -4 2606.78   28.79
  -2   2   514573.45  183.44
   2   2  -514313.92  101.78
   2  -2  -514124.99  100.39
   2  -2  -514114.56  118.45
   2  -2  -514170.10  108.64
   2   2  -514519.97  183.65
   1   3   0 6344.16   54.74
  -1  -3   0 6484.49   53.48
  -1   3   0 6420.83   54.84
  -1   3   0 6359.72   51.50
   1  -3   0 6350.99   57.85
  -1   3   0 6460.87   56.47
   1   3   0 6497.70   54.81
  -2   0   7   -0.04    1.23
   2   0  -7    0.15    1.23
  -2   0   7    1.38    0.88
   2   0  -7    1.43    1.08
  -1  -3   1 3541.49   31.87
   1  -3  -1 3563.92   31.60
  -1   3   1 3634.18   33.91
   1   3  -1 3636.95   35.58
  -1   3   1 3606.74   34.86
   1   3  -1 3677.60   34.69
  -1  -3   1 3659.39   34.95
  -1   3   1 3613.70   35.41
   1  -3  -1 3616.37   37.98
   1   3   1   14.06    2.38
  -1   3  -1   13.26    2.15
  -1   3  -1   12.80    2.27
   1  -3   1   23.95    3.32
  -1   3  -1   12.79    2.33
  -1  -3  -1   13.49    2.05
   1  -3   1   11.50    2.10
   1   3   1   13.34    2.27
   1   3   1   13.17    4.03
  -1  -1   7   19.62    1.93
  -1   1   7   24.95    1.98
   1  -1  -7   24.35    1.91
   1  -1  -7   31.98    2.56
   1   1  -7   27.51    2.18
  -1  -1   7   21.23    2.04
  -1   1   7   25.18    2.75
   1   3  -2  217.50    5.70
  -1   3   2  212.90    5.30
  -1  -3   2  219.77    5.32
   1  -3  -2  220.88    5.24
  -1   3   2  208.16    5.99
   1   3  -2  215.93    6.97
   1  -3  -2  217.39    6.96
   1  -3  -2  217.75    5.79
  -1   3   2  219.32    6.77
  -1  -3   2  211.50    6.25
   2   2   4 2676.22   28.42
   2   2   4 2689.12   27.82
   2   2   4 2704.03   29.33
  -2   2  -4 2674.93   25.94
  -2  -2  -4 2736.44   25.79
  -2   2  -4 2675.48   27.44
  -2  -2  -4 2648.54   29.45
  -4   0  -2 5242.02   47.36
   4   0   2 5373.99   46.93
   4   0   2 5113.29   55.37
  -4   0  -2 5176.16   54.39
  -4   0  -2 5387.98   46.43
  -4   0  -2 5167.80   51.81
   3  -1  -6 2204.42   21.37
  -3   1   6 2186.64   25.37
   3  -1  -6 2198.22   22.01
  -3  -1   6 2221.43   26.73
  -3   1   6 2087.35   21.38
   3   1  -6 2244.14   22.17
  -3   1  -4 2818.87   28.79
  -3  -1  -4 2907.82   32.50
  -3  -1  -4 2920.43   27.56
  -3  -1  -4 2952.52   29.03
  -3   1  -4 2936.50   30.83
  -3   1  -4 2939.35   29.76
   3   1   4 2922.42   30.75
   2   0   6 4992.03   48.56
  -2   0  -6 5149.78   44.01
  -2   0  -6 4979.00   44.21
  -2   0  -6 5043.61   41.98
  -4   0   5   -0.14    1.30
   4   0  -5   -0.08    1.64
  -4   0   5   -0.44    2.09
   1   3   2 3742.47   36.50
  -1  -3  -2 3755.42   34.74
  -1  -3  -2 3735.36   32.75
   1   3   2 3697.42   35.62
  -1   3  -2 3721.16   33.27
   1  -3   2 3726.88   31.60
   1   3   2 3781.10   36.15
  -1   3  -2 3721.68   37.55
   0   2   6 1137.25   15.59
   0  -2   6 1104.55   14.95
   0  -2  -6 1110.98   16.76
   0   2   6 1142.40   15.30
   0   2  -6 1111.10   14.19
   0   2  -6 1116.94   13.53
   0  -2  -6 1130.84   13.44
   1  -3  -3   51.25    2.60
   1   3  -3   50.28    3.05
   1   3  -3   49.49    2.82
  -1  -3   3   48.95    2.71
   1  -3  -3   57.74    3.06
  -1   3   3   50.61    3.03
  -1   3   3   52.97    3.41
   1  -3  -3   49.73    3.45
   1   3  -3   48.71    3.63
  -1  -3   3   52.18    2.76
  -1   3   3   49.38    2.64
   2   2  -6 9825.55   73.87
  -2   2   6 9779.03   90.83
   2  -2  -6 9708.35   80.03
  -2   2   610161.41   77.93
   2  -2  -6 9642.13   86.52
   2   2  -6 9945.97   77.51
  -2  -2   6 9869.11   73.87
   2  -2  -6 9761.21   71.03
  -1  -3  -311487.58   87.91
   1  -3   311355.88   86.33
  -1   3  -311303.62   91.86
   1   3   311482.48  107.70
   1   3   311469.68   90.87
  -1  -3  -311413.24   87.63
   1   3   311535.49   90.69
   1   3   311358.96   86.50
  -4   0  -3    0.43    1.55
  -4   0  -3   -0.07    1.42
  -4   0  -3    0.64    1.53
   4   0   3    0.17    1.22
  -4   0  -3   -0.17    1.52
  -1  -1  -7 3010.94   27.42
   1   1   7 3041.80   29.39
   1   1   7 3021.33   29.38
   1   1   7 2918.83   34.64
  -1  -1  -7 2940.27   30.83
  -1  -1  -7 3021.39   29.44
   1  -1   7 2969.27   30.74
  -1   1  -7 3027.57   28.96
   1  -1   7 2963.87   31.22
  -1   3   4  757.45   12.39
  -1   3   4  724.44   13.10
   1  -3  -4  766.59   10.63
   1  -3  -4  765.38   11.52
   1   3  -4  758.11   11.22
   1   3  -4  762.94   13.69
  -1  -3   4  756.49   12.34
  -1  -3   4  760.53   11.34
  -1   3   4  760.33   11.51
   1   3  -4  755.32   11.48
  -1   3   4  756.76   12.72
   1  -3  -4  755.07   13.80
   1  -3  -4  744.65   13.30
  -4  -2   1  449.53   10.48
  -4   2   1  438.09    8.53
  -4   2   1  447.43    8.25
   4   2  -1  441.61    9.28
   4  -2  -1  448.92    8.20
  -4   2   1  451.34   10.07
   4   2  -2 2941.90   27.55
   4  -2  -2 2910.91   27.02
  -4   2   2 2869.32   27.25
  -4   2   2 2883.66   30.62
  -4   2   2 2868.22   38.49
   4   2  -2 2868.24   35.53
  -4  -2   2 2918.08   32.25
   0   0  -8 1448.00   17.04
   0   0   8 1440.77   17.09
   0   0  -8 1431.04   15.77
  -2   0   8 1079.45   13.65
  -2   0   8 1009.58   15.70
   2   0  -8 1105.78   14.04
   2   0  -8 1115.06   13.68
   2   2   5 1000.87   15.09
  -2  -2  -5  974.78   12.77
  -2  -2  -5  979.07   16.11
  -2   2  -5  979.21   13.12
  -2   2  -5  987.55   15.61
  -2   2  -5  998.87   14.36
  -2  -2  -5  923.46   13.62
   2  -2   5  975.39   15.13
   2   2   5  993.33   16.45
  -3   1   7 3588.44   32.88
   3  -1  -7 3529.91   30.31
   3   1  -7 3589.99   33.40
  -3   1   7 3558.38   33.91
  -3  -1   7 3665.43   36.86
   3  -1  -7 3446.97   34.09
  -4   2   0    9.35    2.08
  -4   2   0    8.26    1.71
  -4  -2   0    9.64    2.09
   4   2   0    8.89    1.85
   4  -2   0   10.27    1.82
  -4  -2   0    9.14    1.65
  -4   2   0    9.04    2.13
  -4   2   0   14.08    2.20
  -4   2   0    9.05    1.81
  -3   1  -5 7062.54   57.54
  -3  -1  -5 7186.58   55.95
   3   1   5 7093.49   59.55
  -3   1  -5 7117.25   57.29
  -3  -1  -5 7132.73   58.61
   3  -1   5 6928.45   64.34
  -3  -1  -5 7036.88   64.64
  -3   1  -5 7069.10   71.13
  -4   2   3 1459.30   17.72
  -4  -2   3 1465.47   17.73
   4  -2  -3 1461.60   19.23
   4  -2  -3 1443.79   20.34
  -4   2   3 1490.32   17.46
  -4  -2   3 1438.90   21.20
   4   2  -3 1446.63   18.58
   4  -2  -3 1444.82   16.66
   4   2  -3 1475.31   16.82
  -4   2   3 1439.25   20.07
   1  -1  -8 1395.68   16.62
  -1  -1   8 1261.19   24.30
  -1  -1   8 1367.46   17.79
   1   1  -8 1399.88   16.68
  -1   1   8 1386.41   17.13
   1  -1  -8 1396.64   15.42
  -1   1   8 1391.99   16.06
  -1  -3  -4 5430.96   43.04
   1   3   4 5413.98   48.18
  -1   3  -4 5535.88   58.02
  -1  -3  -4 5527.63   45.77
   1   3   4 5490.66   52.31
  -1   3  -4 5393.23   50.60
   1  -3   4 5482.45   44.56
  -1   3  -4 5462.52   51.51
   1   3   4 5479.79   55.38
   1   3   4 5414.83   50.03
  -4  -2  -1 1764.54   22.49
  -4  -2  -1 1795.33   19.69
  -4   2  -1 1769.43   22.56
   4   2   1 1715.56   21.17
  -4   2  -1 1753.19   20.82
   4  -2   1 1796.25   19.50
  -4   2  -1 1764.38   21.97
  -4   2  -1 1779.69   19.71
   2   0   7   -0.55    1.43
  -2   0  -7    0.26    1.18
  -2   0  -7    0.61    1.44
   0  -2   7 2465.00   26.35
   0  -2  -7 2470.31   29.10
   0   2  -7 2565.07   33.83
   0   2  -7 2537.98   25.16
   0   2   7 2349.98   38.88
   0   2   7 2515.76   24.97
   0   2  -7 2475.95   23.64
   0  -2  -7 2548.92   23.53
   0   2   7 2489.97   32.38
   4   2  -4  206.33    5.53
  -4   2   4  205.60    5.28
  -4  -2   4  206.50    7.04
   4   2  -4  206.23    6.41
   4  -2  -4  205.20    6.89
   4  -2  -4  210.50    6.34
  -4   2   4  208.95    6.67
  -4  -2   4  209.97    5.91
  -4   2   4  205.84    5.63
   4  -2  -4  210.42    5.45
  -4   0  -417571.48  228.67
  -4   0  -417781.40  221.76
  -4   0  -417804.95  225.00
  -3  -3   1 1367.38   27.03
  -3   3   1 1370.11   19.00
  -3   3   1 1426.91   19.57
   3   3  -1 1440.13   20.17
   3  -3  -1 1395.40   20.00
  -3   3   1 1368.22   17.08
  -3   3   1 1427.59   16.99
   3  -3  -1 1416.33   16.21
  -3  -3   1 1369.42   17.95
   3   3  -1 1442.21   17.92
  -5  -1   2 3961.65   36.70
   5   1  -2 3948.92   34.63
   5   1  -2 3897.05   42.68
  -5  -1   2 3968.25   42.90
   5   1  -2 3947.06   37.88
  -5   1   2 3889.37   37.66
  -5   1   2 3845.84   37.48
  -2   2   7 3262.94   48.98
   2  -2  -7 3348.14   34.55
  -2   2   7 3171.95   30.42
   2  -2  -7 3383.72   29.41
   2   2  -7 3403.96   34.53
   2  -2  -7 3337.92   36.72
   2   2  -7 3360.50   29.83
  -2  -2   7 3430.24   33.23
  -1   3   5  413.35    8.99
  -1   3   5  415.98    7.60
   1  -3  -5  421.37    7.39
  -1  -3   5  418.24    7.45
  -1   3   5  406.97    8.71
   1  -3  -5  415.22    8.20
  -1  -3   5  390.11    8.03
   1  -3  -5  416.81    9.94
   1   3  -5  419.84    9.90
   1  -3  -5  399.59    9.38
   1   3  -5  413.27    8.31
   1   3  -5  413.92    8.12
  -1   3   5  410.35    9.51
  -5   1   1 4963.99   51.49
  -5  -1   1 5065.36   50.53
   5   1  -1 5172.29   47.36
   5  -1  -1 4799.15   47.24
  -5   1   1 5019.64   46.24
   5   1  -1 5133.27   43.25
  -5   1   1 5061.22   46.25
  -5  -1   1 5009.14   52.15
   5   1  -1 5019.38   48.99
   5  -1  -1 4970.32   40.80
  -5   1   1 5038.72   43.48
  -5  -1   1 4990.54   45.78
   3  -3  -2   28.07    2.17
  -3  -3   2   27.94    3.05
  -3  -3   2   27.88    2.25
   3  -3  -2   28.22    2.82
   3   3  -2   28.07    2.43
  -3   3   2   27.49    2.29
   3   3  -2   28.60    2.96
   3  -3  -2   27.22    2.00
  -3   3   2   28.19    2.11
  -3  -3   2   29.61    2.28
  -3   3   2   27.42    2.96
   3  -3  -2   27.23    2.97
  -3   3   2   28.36    2.65
  -3   3   0 1758.22   25.96
  -3  -3   0 1753.22   29.62
  -3  -3   0 1739.79   26.86
  -3   3   0 1728.78   28.45
   3   3   0 1750.00   28.30
  -3   3   0 1712.35   30.53
   3  -3   0 1774.07   26.34
   3   3   0 1680.57   26.53
  -3   3   0 1791.40   29.77
   5  -1  -3  241.90    7.66
   5   1  -3  246.06    7.75
  -5  -1   3  243.08    7.91
  -5   1   3  258.71    6.79
  -5  -1   3  243.36    6.50
   5   1  -3  242.75    6.64
  -5   1   3  235.85    7.50
   5   1  -3  248.42    7.85
   4   0  -7   -0.28    2.48
  -4   0   7    0.41    1.69
  -4   0   7    0.67    1.43
  -4   0   7    1.20    1.82
   5   1   0   50.07    3.63
  -5   1   0   42.49    3.20
  -5  -1   0   44.32    3.37
   5  -1   0   47.05    2.82
  -5   1   0   43.69    3.31
  -5   1   0   45.79    2.94
  -5  -1   0   43.37    3.06
   5  -1   0   43.87    3.46
   5   1   0   46.22    3.39
  -5  -1   0   43.80    2.91
  -5   1   0   44.99    3.34
  -4   2  -2 2454.09   37.06
   4   2   2 2443.61   36.25
  -4   2  -2 2430.19   35.81
  -4   2  -2 2492.37   37.94
  -4  -2  -2 2475.65   35.23
  -4   2  -2 2536.88   37.25
  -4  -2  -2 2428.61   38.60
  -4   2  -2 2453.68   36.36
   3  -3  -3    6.08    1.56
  -3  -3   3    5.58    1.97
   3   3  -3    8.92    2.16
   3  -3  -3    6.04    1.74
  -3   3   3    5.94    1.64
   3  -3  -3    5.59    2.15
   3  -3  -3    5.80    1.43
  -3   3   3    4.97    1.73
   3   3  -3    6.23    1.53
  -3   3   3    5.09    1.59
  -3  -3   3    7.98    1.77
   3   3  -3    5.93    2.38
  -3   3  -1  105.65    5.24
  -3  -3  -1   95.32    3.88
   3  -3   1  107.79    3.96
  -3   3  -1  108.25    3.92
  -3   3  -1  108.28    4.37
   3  -3   1  110.59    4.21
  -3  -3  -1  109.22    4.68
  -3   3  -1  105.81    5.18
  -3  -3  -1  105.74    5.09
   3   3   1  109.64    5.04
  -2  -2  -6   11.96    1.99
  -2  -2  -6    5.33    1.74
  -2   2  -6    5.30    1.74
   2  -2   6    5.00    1.57
  -2  -2  -6    5.22    1.64
   2   2   6    5.56    1.83
   2   2   6    5.98    1.75
  -2  -2  -6    5.14    1.39
  -2   2  -6    4.85    1.46
  -2   2  -6    4.96    1.24
   4  -2  -5 2357.91   35.37
   4  -2  -5 2336.73   37.37
   4   2  -5 2362.17   37.22
   4  -2  -5 2311.78   32.97
  -4  -2   5 2429.15   35.83
   4   2  -5 2398.81   33.91
   4  -2  -5 2369.73   34.37
  -4   2   5 2392.99   34.93
  -5  -1   4 2490.36   37.27
  -5  -1   4 2491.75   39.50
  -5   1   4 2470.71   35.45
   5  -1  -4 2471.56   37.93
   5   1  -4 2498.42   35.52
  -5  -1   4 2471.65   35.15
   5   1  -4 2450.24   39.52
   5   1  -4 2508.64   38.11
   1   1   8 2786.23   41.21
   1   1   8 2806.33   42.65
   1  -1   8 2799.82   40.92
  -1  -1  -8 2763.26   41.14
   1   1   8 2772.60   39.84
  -1  -1  -8 2795.81   38.79
  -1   1  -8 2798.86   39.42
  -1  -1  -8 2804.95   40.01
   1  -1   8 2755.18   43.53
  -1   1  -8 2773.01   39.18
  -3   1   8 2703.46   39.43
   3  -1  -8 2711.98   38.04
   3   1  -8 2653.21   38.36
  -3  -1   8 2748.95   41.18
  -3   1   8 2717.78   39.41
  -3  -1   8 2614.66   38.18
   3  -1  -8 2677.68   37.32
  -3  -1  -6  371.47    8.82
  -3   1  -6  383.06    9.31
  -3  -1  -6  385.57    8.78
   3  -1   6  382.27    9.55
  -3  -1  -6  381.34    9.85
   3   1   6  372.46    9.53
  -3   1  -6  379.98    9.32
   3   1   6  386.53    9.42
  -3   1  -6  378.07    8.95
   3  -1   6  380.40   10.16
   1   3   5 4129.25   57.71
   1   3   5 4077.43   57.97
   1  -3   5 4067.70   54.11
   1   3   5 4220.32   57.96
  -1  -3  -5 4164.31   56.99
  -1   3  -5 4063.52   54.32
   1  -3   5 3909.62   62.54
   1   3   5 4039.11   58.64
  -1  -3  -5 4142.00   54.82
  -1   3  -5 4080.41   54.92
  -5   1  -1  532.93   11.98
  -5  -1  -1  525.42   10.68
  -5  -1  -1  534.41   11.27
  -5  -1  -1  526.14   12.38
   5   1   1  531.21   11.85
   5  -1   1  529.05   11.21
   5  -1   1  515.03   12.39
   5   1   1  516.92   11.88
   5   1   1  498.61   12.31
  -5   1  -1  531.22   10.83
  -5   1  -1  498.75   12.04
  -5   1  -1  524.95   12.13
  -2   0   9    6.82    1.17
   2   0  -9   -0.11    1.29
  -3   3   411691.70  136.19
   3  -3  -411589.59  114.18
   3   3  -411495.42  147.56
   3  -3  -411582.72  112.65
  -3  -3   411546.17  123.32
   3  -3  -411412.93  148.17
  -3   3   411470.79  150.81
  -3  -3   411302.30  145.35
   3   3  -411371.68  153.44
   3  -3  -411262.71  149.25
  -3   3   411793.39  134.64
  -3  -3   411321.68  179.08
  -3   3   411714.86  128.78
   3   3  -411795.48  115.50
  -3  -3  -2  504.45   12.30
   3   3   2  522.14   11.16
  -3   3  -2  514.43   10.35
  -3  -3  -2  520.60   11.51
  -3  -3  -2  521.82   10.29
  -3   3  -2  507.43   12.58
  -3   3  -2  515.58   10.05
   3   3   2  522.65   11.85
   0   0   9    1.08    1.12
   0   0  -9    0.35    1.47
   0   0  -9    0.04    1.35
   0   0  -9    1.26    1.03
   1  -3  -6   14.92    1.96
  -1  -3   6   14.58    1.53
   1   3  -6   14.92    1.70
   1  -3  -6   14.85    2.23
   1   3  -6   16.04    1.80
  -1   3   6   14.32    2.27
   1  -3  -6   15.12    1.72
  -1   3   6   14.60    2.34
   1  -3  -6   14.27    2.34
  -1  -3   6   14.50    1.77
   1   3  -6   19.28    2.73
  -1   3   6   14.74    2.12
   5   1  -5 6161.79   82.53
   5   1  -5 6162.08   86.15
  -5  -1   5 6122.69   83.59
   5   1  -5 6141.35   80.20
  -5  -1   5 5794.48   84.66
  -5   1   5 6087.75   83.57
   5  -1  -5 6119.36   83.16
  -4   2  -3   76.52    3.59
  -4   2  -3   75.55    4.30
  -4  -2  -3   76.35    3.63
   4   2   3   73.17    3.94
  -4   2  -3   75.97    4.50
  -4   2  -3   74.73    3.77
  -4  -2  -3   74.49    4.28
  -4  -2  -3   76.37    3.91
   1  -1  -9 3971.95   55.06
   1  -1  -9 4011.89   54.47
   1   1  -9 3934.54   53.60
  -1   1   9 4008.95   55.61
  -1  -1   9 3955.59   55.81
  -1   1   9 3965.65   57.38
  -4   0  -5   -0.49    1.49
  -4   0  -5   -0.50    1.81
   4   0   5    0.39    1.71
   4   0   5    0.59    1.59
  -4   0  -5   -0.03    1.53
  -4   0  -5    8.23    2.08
   0   4   0  858.61   16.73
   0  -4   0  846.19   15.69
   0  -4   0  820.14   13.85
   0  -4   0  845.62   17.55
   0   4   0  848.65   14.76
   4  -2  -6  172.00    6.58
  -4  -2   6  171.16    5.31
   4  -2  -6  167.84    5.22
  -4  -2   6  178.50    5.83
   4   2  -6  178.25    6.46
   4  -2  -6  171.08    5.84
   4   2  -6  173.92    5.34
   4  -2  -6  170.57    5.02
  -4   2   6  172.52    5.75
   0  -2  -8 2472.06   38.67
   0  -2  -8 2476.15   35.56
   0   2   8 2487.17   38.02
   0   2   8 2597.33   38.53
   0   2  -8 2536.36   36.26
   0  -2  -8 2500.23   35.24
   0  -2   8 2521.17   37.20
   0   2   8 2578.40   37.35
  -2  -2   8  549.95   11.23
   2  -2  -8  539.91   12.40
   2  -2  -8  543.90   10.38
   2  -2  -8  558.62   12.06
  -2   2   8  550.30   11.76
   2   2  -8  559.93   10.92
  -2   2   8  540.07   13.60
  -5  -1  -2 1594.92   27.04
  -5   1  -2 1578.88   25.68
  -5   1  -2 1570.74   26.20
  -5   1  -2 1587.70   24.95
   5  -1   2 1627.21   25.52
   5   1   2 1616.84   26.47
  -5   1  -2 1514.94   32.75
  -5  -1  -2 1596.33   25.31
  -5  -1  -2 1565.56   24.42
   5   1   2 1562.43   25.59
   5   1   2 1564.81   26.44
   0  -4   1   67.74    3.06
   0  -4   1   67.27    4.18
   0   4  -1   67.85    3.19
   0   4   1   67.54    3.17
   0  -4  -1   66.84    4.09
   0   4   1   70.54    4.08
   0   4   1   66.31    3.61
   0   4  -1   67.60    4.03
   0  -4  -1   71.68    3.53
  -2   0  -8 3034.80   43.40
  -2   0  -8 2994.49   42.29
   2   0   8 3024.88   46.32
  -2   0  -8 2996.49   43.95
  -4   0   8 1317.80   21.72
   4   0  -8 1348.05   21.00
  -4   0   8 1302.09   20.62
   3   3  -5  102.58    5.24
  -3   3   5  104.26    4.55
   3   3  -5  103.68    4.13
  -3  -3   5   96.49    3.90
   3  -3  -5  102.95    4.12
   3  -3  -5  104.20    4.89
   3  -3  -5  103.60    5.30
   3   3  -5   99.51    4.44
  -3  -3   5  104.00    4.15
  -3   3   5  103.01    3.93
  -3   3   5  101.24    4.30
   3  -3  -5  102.29    4.00
  -3  -3  -3  918.05   15.52
   3   3   3  895.71   16.68
  -3   3  -3  896.39   16.72
  -3  -3  -3  894.98   16.29
  -3   3  -3  894.23   15.59
  -3   3  -3  906.01   15.35
  -3   3  -3  912.64   18.40
  -3  -3  -3  901.28   17.41
   3   3   3  912.50   17.15
   0   4  -2  234.15    6.18
   0   4   2  237.85    7.49
   0   4   2  240.38    7.82
   0   4   2  238.97    7.05
   0  -4   2  240.19    5.99
   0  -4  -2  236.56    6.64
   0  -4  -2  231.32    7.58
   0  -4   2  229.86    7.75
   0   4  -2  237.15    7.64
   0  -4   2  228.95    6.34
   0   4   2  234.69    6.19
  -5   1   6   12.08    1.74
   5   1  -6   12.92    1.96
  -5   1   6   17.65    2.10
   5   1  -6   12.20    2.40
  -5  -1   6   12.28    2.08
   5  -1  -6   12.56    2.42
   5   1  -6   13.55    2.48
  -1  -3  -6   47.80    3.69
   1   3   6   44.46    3.31
  -1  -3  -6   41.43    2.91
  -1   3  -6   43.19    3.72
   1  -3   6   41.88    2.94
  -1   3  -6   43.17    2.67
   1   3   6   44.57    2.98
  -1  -3  -6   44.36    2.72
   1   3   6   45.18    3.25
  -2  -2  -7    3.12    1.76
  -2  -2  -7    3.84    1.66
  -2  -2  -7    4.45    1.50
  -2   2  -7    5.75    1.40
   2   2   7    3.36    1.79
   2   2   7    6.17    1.97
  -2   2  -7    3.62    1.75
  -2  -2  -7    3.75    1.80
   2   2   7    5.95    2.50
   2  -2   7    3.83    2.63
  -4  -2  -4 1397.24   22.67
  -4   2  -4 1400.60   23.39
  -4  -2  -4 1410.72   24.85
  -4   2  -4 1434.48   23.00
  -4   2  -4 1450.38   24.36
  -4   2  -4 1412.08   23.52
  -4  -2  -4 1406.73   21.95
  -3  -1   9  616.15   13.41
  -3   1   9  620.74   11.47
   3  -1  -9  606.20   11.59
  -3   1   9  608.69   12.59
   3   1  -9  624.08   12.09
   3  -1  -9  616.51   11.27
  -3  -1   9  577.10   17.84
   0   4   3   11.31    1.97
   0   4  -3    9.45    2.08
   0   4  -3    9.36    1.96
   0  -4   3    9.55    1.59
   0  -4  -3    9.22    1.71
   0   4   3    9.87    2.22
   0   4   3    8.91    1.92
   0   4   3   10.09    2.11
   0  -4  -3    9.50    1.76
   0  -4   3    9.26    1.54
   0  -4   3    7.79    3.67
   0  -4   3   11.52    2.36
   0  -4  -3    9.30    2.27
  -3  -1  -7   90.91    4.49
  -3  -1  -7   92.09    3.85
   3  -1   7   89.47    4.35
   3   1   7   88.96    4.23
   3   1   7   88.74    4.24
   3  -1   7   87.06    4.78
  -3   1  -7   89.49    4.06
  -3  -1  -7   90.18    4.10
  -3   1  -7  102.17    4.42
  -3   1  -7   93.95    4.24
   5   1   3 1263.23   22.35
  -5  -1  -3 1299.09   21.68
  -5   1  -3 1300.97   20.97
  -5   1  -3 1228.25   22.36
   5   1   3 1307.98   22.12
  -5  -1  -3 1292.21   21.22
  -5  -1  -3 1284.71   23.33
  -5   1  -3 1269.82   22.60
  -5   1  -3 1271.94   21.95
  -1   3   7 4132.82   57.68
   1  -3  -7 4040.42   57.58
   1   3  -7 4077.09   55.19
   1  -3  -7 4121.88   55.44
   1  -3  -7 4130.45   55.66
  -1   3   7 4065.05   61.74
   1  -3  -7 3974.98   56.99
  -1   3   7 4153.09   61.74
  -1  -3   7 4004.23   56.01
   1   3  -7 3958.46   58.27
  -1  -3   7 4136.19   55.34
   1   3  -7 4046.12   58.55
   4  -2  -7 1296.31   20.29
  -4  -2   7 1309.63   22.51
  -4  -2   7 1290.29   20.88
   4  -2  -7 1231.47   22.00
  -4   2   7 1310.80   21.56
   4   2  -7 1302.42   20.49
   4  -2  -7 1304.72   22.37
   4   2  -7 1295.45   22.66
   2   4  -1   46.67    3.40
  -2   4   1   46.06    3.34
  -2  -4   1   46.84    2.83
  -2  -4   1   45.63    3.04
  -2   4   1   41.35    2.80
   2  -4  -1   46.50    2.68
   2   4  -1   46.53    2.80
  -2  -4   1   46.25    2.64
  -2   4   1   45.64    3.60
  -2   4   1   46.34    2.63
   2  -4  -1   46.82    3.53
   6   0  -2  166.89    6.21
  -6   0   2  166.37    5.22
  -6   0   2  162.12    6.40
  -6   0   2  160.55    5.84
   6   0  -2  159.78    6.15
   6   0  -2  158.55    6.14
  -1   1  -9 7620.39   99.87
  -1   1  -9 7697.15  101.32
  -1  -1  -9 7866.93  101.39
   1  -1   9 7617.92  101.64
   1   1   9 7724.22  102.28
   1  -1   9 7451.21  116.62
   1   1   9 7579.64  101.41
  -1  -1  -9 7574.09  101.15
  -1  -1  -9 7597.26  108.81
   2   4   0  283.69    8.30
  -2   4   0  276.77    8.43
   2  -4   0  280.73    8.68
   2  -4   0  280.64    6.63
  -2   4   0  273.65    6.70
  -2  -4   0  287.13    7.74
  -2   4   0  287.04    8.69
   2   4   0  288.19    7.26
  -2  -4   0  254.56    6.38
  -2   4   0  284.89    7.50
  -3  -3   6  348.83    8.00
   3  -3  -6  347.50    8.34
  -3   3   6  362.12    8.89
   3  -3  -6  345.52    9.79
   3  -3  -6  357.95    9.45
  -3  -3   6  350.60    8.43
   3   3  -6  357.99    8.97
   3   3  -6  362.31    9.87
  -3   3   6  350.12    8.48
   3  -3  -6  356.97    7.70
   3   3  -6  356.75    8.17
  -6   0   3    0.40    1.55
   6   0  -3    1.12    1.73
   6   0  -3   -0.29    1.31
  -6   0   3    0.65    1.21
   6   0  -3    2.06    1.56
  -6   0   1   -0.04    1.52
   6   0  -1    1.17    1.58
   6   0  -1    1.77    1.54
   6   0  -1   -0.01    1.54
  -6   0   1   -0.23    1.65
  -3  -3  -410291.02  133.91
  -3  -3  -4 9574.22  125.83
   3   3   410217.51  133.40
  -3   3  -410233.34  135.38
   3   3   410129.28  132.14
  -3   3  -4 9829.34  151.49
   3   3   410332.33  142.39
  -3   3  -410134.09  132.90
  -3  -3  -4 9905.86  174.48
   4   0   6   42.96    2.91
  -4   0  -6   40.45    2.78
   4   0   6   42.88    3.11
  -4   0  -6   43.76    3.22
  -4   0  -6   43.59    2.86
   2  -4  -2  946.95   19.64
  -2   4   2  956.20   16.05
  -2  -4   2  909.23   16.89
   2   4  -2  980.64   17.01
   2   4  -2  966.90   18.29
  -2  -4   2  949.34   16.87
  -2  -4   2  921.00   17.14
  -2   4   2  980.11   17.73
  -2   4   2  978.24   18.37
   2  -4  -2  969.30   16.41
   2   0 -10   50.10    2.60
  -2   0  10   50.88    2.66
   2   0 -10   50.99    2.92
  -2   4  -1 1349.14   24.35
   2  -4   1 1324.61   24.31
   2  -4   1 1393.18   21.23
   2   4   1 1374.55   22.98
  -2   4  -1 1364.25   22.77
  -2  -4  -1 1387.67   22.54
  -2   4  -1 1378.01   21.50
   2   4   1 1372.00   23.51
  -6   0   4 3728.26   51.79
   6   0  -4 3676.17   50.40
   6   0  -4 3742.53   54.31
  -5   1   7 1046.13   17.52
   5   1  -7 1063.16   19.68
   5  -1  -7  987.83   20.02
  -5   1   7 1012.41   17.39
   5   1  -7 1045.10   17.28
  -5  -1   7 1049.76   18.87
   6   0   0 3028.77   45.34
  -6   0   0 3042.74   46.17
  -6   0   0 3031.67   43.96
   6   0   0 3036.16   46.31
  -6   0   0 3017.00   43.78
   6   0   0 3117.89   45.41
   0   0 -10  708.26   14.08
   0   0 -10  710.31   13.18
   0   0  10  724.16   13.92
   0   0 -10  711.32   12.75
   2   4  -3   16.11    2.43
  -2  -4   3   15.95    2.24
   2  -4  -3   17.73    2.46
  -2   4   3   18.30    2.13
   2   4  -3   17.44    2.49
  -2   4   3   17.61    2.33
   2  -4  -3   16.84    1.86
  -2   4   3   15.92    1.80
   2  -4  -3   18.18    1.96
  -2  -4   3   16.67    1.88
  -4   0   9   -0.03    1.25
  -4   0   9    0.75    0.96
   4   0  -9    0.77    1.35
   0   4  -4 6055.11   82.74
   0  -4  -4 6079.28   80.06
   0  -4   4 5198.79  165.92
   0   4   4 6121.99   84.66
   0  -4   4 5595.36   88.06
   0  -4  -4 6023.72   79.22
   0   4   4 6008.67   86.17
   0   4   4 6065.45   82.73
   0   4  -4 6001.90   81.91
   0  -4  -4 5880.14   82.75
   0   4   4 5982.28   84.18
   0  -4   4 6072.65   79.01
   2  -2  -9   50.25    3.58
  -2  -2   9   45.69    2.87
  -2  -2   9   47.71    2.61
   2   2  -9   45.99    2.72
  -2   2   9   44.52    2.97
   2  -2  -9   45.75    2.55
  -2   2   9   49.54    2.67
  -2  -2   9   41.86    2.44
   2  -2  -9   49.50    3.27
  -1  -1  10 6428.92   89.84
   1   1 -10 6616.17   87.29
   1  -1 -10 6626.47   87.25
   1  -1 -10 6555.86   85.34
  -1   1  10 6610.50   87.94
  -1   1  10 6652.85   94.92
   0  -2  -9 1152.78   19.47
   0   2   9 1101.71   19.96
   0  -2   9 1143.18   19.49
   0   2   9 1171.42   19.81
   0   2  -9 1151.70   18.96
   0   2   9 1171.36   19.17
   0  -2  -9 1124.25   18.55
   0  -2  -9 1107.72   20.42
   2  -4   2   48.43    2.62
  -2   4  -2   51.09    3.64
   2   4   2   49.94    3.40
   2   4   2   50.96    3.15
  -2  -4  -2   48.54    3.07
  -2   4  -2   55.17    2.83
  -6   0   5   -0.36    1.46
   6   0  -5   -0.01    1.61
   6   0  -5    0.80    1.52
  -6   0   5    0.15    1.13
   1  -3   7  214.68    7.38
   1   3   7  225.92    6.89
  -1   3  -7  226.66    5.83
  -1  -3  -7  228.04    5.87
   1   3   7  229.22    6.96
  -1   3  -7  231.47    6.37
  -1  -3  -7  224.48    7.60
  -4   2  -5 1671.17   27.01
  -4   2  -5 1689.81   26.68
  -4  -2  -5 1693.66   26.26
  -4  -2  -5 1683.07   27.99
  -4  -2  -5 1691.86   26.62
  -4   2  -5 1713.69   27.95
  -5  -1  -4 2426.97   35.59
  -5  -1  -4 2397.07   38.18
  -5   1  -4 2366.12   40.02
   5   1   4 2451.01   36.33
  -5   1  -4 2407.86   37.08
  -5   1  -4 2407.68   37.81
  -5  -1  -4 2399.44   37.76
  -5   1  -4 2371.59   36.24
   5  -1   4 2297.56   40.07
  -5   1  -4 2406.46   35.92
  -2   0  -9   -0.62    1.59
  -2   0  -9    0.97    1.20
  -6   0  -1    0.01    1.31
   6   0   1    5.50    1.72
   6   0   1   -0.19    1.66
   6   0   1    0.27    1.25
  -6   0  -1   -0.30    1.49
  -6   0  -1    0.15    1.60
  -2   4   4 5323.20   61.81
   2   4  -4 5309.51   61.14
  -2   4   4 5088.56   58.60
  -2  -4   4 5334.26   56.39
   2  -4  -4 5212.40   62.18
  -2   4   4 4986.30   56.42
  -2  -4   4 5051.60   57.97
   2  -4  -4 5349.25   57.09
   2  -4  -4 5304.72   56.95
   2   4  -4 5295.90   60.34
   3   3  -7   53.30    3.34
  -3  -3   7   66.50    3.27
  -3   3   7   54.67    3.20
   3  -3  -7   50.89    3.58
   3  -3  -7   52.54    3.45
   3   3  -7   53.38    3.64
   3  -3  -7   56.06    2.75
  -3  -3   7   53.03    2.83
   3   3  -7   53.31    2.89
   3  -3  -7   52.98    2.97
  -3   3   7   56.02    3.23
  -2  -2  -8 9161.48   99.62
   2  -2   8 9125.53  144.50
   2   2   8 9479.48  105.20
  -2   2  -8 9406.77   99.49
  -2  -2  -8 9604.88   96.80
  -2  -2  -8 9482.83  104.12
  -2   2  -8 9416.23   98.78
   2   2   8 9647.00  126.03
  -2  -2  -8 9590.83  100.64
   2   2   8 9597.77   99.54
   4  -2  -8 7149.37   87.17
  -4  -2   8 7390.92   94.98
  -4   2   8 7036.47   92.05
  -4  -2   8 7369.07   79.66
   4   2  -8 7281.31   79.49
   4   2  -8 7391.74   77.34
   4  -2  -8 7387.15   82.67
   4  -2  -8 7293.52   77.43
  -4   2   8 7275.24   76.48
  -3   3  -5 1018.51   16.43
   3   3   5  937.36   17.18
   3   3   5 1020.27   17.38
   3   3   5 1035.72   16.84
  -3  -3  -5 1023.16   17.46
  -3   3  -5 1013.19   15.79
  -3  -3  -5 1022.67   15.14
   3   3   5  996.13   22.43
  -3   3  -5 1018.50   15.29
   2   4   3   60.14    3.62
  -2   4  -3   61.60    2.88
   2  -4   3   60.10    2.88
  -2  -4  -3   61.02    2.96
  -2  -4  -3   62.71    3.40
  -2   4  -3   61.94    3.94
   2   4   3   62.54    3.88
   2   4   3   61.32    3.98
   2   4   3   59.96    3.10
   1   3  -8  160.54    4.88
   1  -3  -8  158.47    4.58
   1   3  -8  155.60    6.54
  -1   3   8  152.32    4.63
   1  -3  -8  158.93    5.80
  -1   3   8  156.95    5.36
  -1   3   8  162.06    5.47
   1  -3  -8  155.10    6.04
  -1  -3   8  158.83    5.55
   1  -3  -8  160.99    5.94
   3  -1 -10    1.33    1.00
   3  -1 -10    0.89    1.46
  -3   1  10    4.57    1.19
  -3  -1  10    2.68    1.42
  -3  -1  10    3.69    1.02
  -3   1  10    1.39    1.39
   3   1 -10    1.32    1.35
   0   4   5  102.85    4.60
   0  -4  -5  103.59    3.99
   0   4   5  102.20    4.39
   0   4  -5  101.28    4.21
   0   4   5  102.80    4.95
   0   4  -5  100.68    3.91
   0   4   5  104.64    4.67
   0  -4  -5  103.57    5.03
   0   4  -5  106.26    5.06
   0  -4   5  104.86    3.74
   0  -4  -5  102.59    4.35
  -3  -1  -8 2254.87   27.72
   3   1   8 2273.42   29.52
  -3   1  -8 2212.16   28.13
   3  -1   8 2263.98   33.37
  -3   1  -8 2260.20   31.77
   3  -1   8 2286.56   30.44
  -3   1  -8 2287.53   28.76
  -3  -1  -8 2316.89   29.54
  -3  -1  -8 2197.06   29.26
  -6   0   6  703.73   11.86
   6   0  -6  706.95   13.75
  -6   0   6  707.76   13.37
   6   0  -6  723.42   11.85
   5   1  -8  219.02    5.78
  -5   1   8  216.98    5.98
   5   1  -8  221.35    7.27
   5  -1  -8  204.07    5.55
  -5  -1   8  216.13    6.77
  -5   1   8  223.57    5.79
   6   0   2  253.49    7.85
  -6   0  -2  256.89    7.06
  -6   0  -2  259.31    6.61
  -6   0  -2  256.29    7.62
   6   0   2  281.84    7.52
   4   0   7   -0.73    1.81
  -4   0  -7   -0.11    1.38
   4   0   7    0.24    1.22
  -4   0  -7   -0.28    1.33
  -4   0  -7    0.43    1.61
   2  -4  -5  112.09    5.51
  -2   4   5  119.22    5.20
   2   4  -5  121.16    5.38
  -2  -4   5  117.54    4.20
   2  -4  -5  119.12    4.13
  -2   4   5  117.33    4.83
  -2   4   5  115.08    4.04
   2  -4  -5  119.33    4.36
  -2  -4   5  120.05    4.19
   2   4  -5  120.40    4.59
  -2   4   5  115.40    4.57
   2  -4  -5  116.46    5.18
   2   4  -5  120.68    4.38
  -5  -3   2  661.65   11.72
  -5   3   2  658.41   11.61
   5  -3  -2  671.78   11.31
  -5   3   2  683.42   11.40
  -5   3   2  680.96   13.40
  -5  -3   2  676.53   14.06
  -5  -3   2  660.12   11.81
   5   3  -2  664.93   13.81
  -5   3   1   57.95    3.02
  -5   3   1   61.96    3.89
  -5  -3   1   58.92    3.84
   5   3  -1   62.46    3.64
   5  -3  -1   60.51    3.13
  -5   3   1   60.76    3.01
  -5  -3   1   59.69    3.24
   1  -1  10   56.34    3.86
  -1   1 -10   56.88    2.91
  -1  -1 -10   54.59    5.98
  -1  -1 -10   58.63    3.30
   1   1  10   57.95    5.67
  -1   1 -10   57.10    3.52
   1  -1  10   53.41    3.88
  -1  -1 -10   57.35    3.08
   1   1  10   55.84    3.26
  -5  -3   3 2915.32   40.51
  -5   3   3 3117.51   38.66
   5   3  -3 3070.88   35.96
  -5  -3   3 3092.16   37.24
   5   3  -3 3040.85   38.63
   5  -3  -3 3058.26   35.24
  -5  -3   3 2973.90   50.61
  -5   3   3 3077.78   36.14
  -5   3   3 3082.99   38.65
  -6   2   2 5101.47   60.70
  -6   2   2 5275.64   59.64
   6   2  -2 5003.62   81.17
   6  -2  -2 5051.28   54.00
  -6  -2   2 5083.70   61.37
  -6   2   2 5125.93   58.78
   6  -2  -2 4979.52   60.01
   6   2  -2 5155.37   55.38
   6   2  -2 5249.41   60.04
  -6   2   2 5090.33   58.46
  -5   1  -5 2083.24   28.43
  -5   1  -5 2105.92   27.84
   5   1   5 2172.14   28.17
  -5   1  -5 2052.28   31.11
  -5   1  -5 2104.67   29.13
  -5  -1  -5 2087.80   28.74
  -5  -1  -5 2077.45   28.07
  -5  -1  -5 2120.89   26.62
   5  -1   5 2013.51   33.52
  -5   3   0 1809.40   40.88
  -5  -3   0 1904.58   26.34
  -5   3   0 2038.12   27.41
  -5  -3   0 2051.08   28.87
   5   3   0 2060.61   29.89
  -5   3   0 2048.20   28.15
   5  -3   0 2091.28   25.60
  -5   3   0 2049.82   25.99
   4   0 -10    1.20    1.23
  -4   0  10    2.73    1.18
  -4   0  10    1.01    1.49
   2   0 -11    0.36    0.82
  -2   0  11    0.48    0.93
   2   0 -11    0.95    1.19
  -2  -4  -4  249.29    6.69
   2  -4   4  243.80    5.86
   2   4   4  251.02    7.72
   2   4   4  253.51    6.77
  -2   4  -4  244.57    5.99
  -2   4  -4  245.46    7.66
  -2  -4  -4  250.03    6.16
   2   4   4  252.91    7.36
   2   4   4  251.61    7.23
  -6   2   314903.81  154.46
   6   2  -314792.16  145.05
  -6   2   314988.20  160.41
   6   2  -314602.96  156.57
  -6  -2   314468.93  149.85
   6   2  -315069.64  155.17
   6  -2  -314669.79  143.90
  -6  -2   314638.80  162.18
  -6   2   314795.80  155.13
   6  -2  -1 1352.74   22.51
  -6   2   1 1391.35   22.13
  -6   2   1 1356.65   19.44
   6   2  -1 1400.42   21.31
  -6   2   1 1407.83   20.37
   6   2  -1 1327.89   21.10
  -6   2   1 1332.37   20.73
  -6  -2   1 1322.15   23.75
   6  -2  -1 1401.16   19.05
  -4   2  -6   31.84    2.56
   4   2   6   40.00    3.41
  -4  -2  -6   31.06    3.04
  -4   2  -6   32.07    2.83
  -4  -2  -6   33.27    2.55
  -4   2  -6   32.90    2.85
  -4  -2  -6   32.01    2.61
  -2  -2  10 1246.81   18.52
   2   2 -10 1241.41   17.41
  -2   2  10 1254.81   20.02
   2  -2 -10 1250.53   20.82
   2  -2 -10 1213.50   17.90
   2  -2 -10 1239.42   19.18
  -2   2  10 1264.99   17.63
   5  -3  -4 2773.99   37.03
  -5  -3   4 2748.68   37.81
  -5   3   4 2835.64   33.83
  -5  -3   4 2783.00   33.05
   5  -3  -4 2767.32   31.82
  -5   3   4 2698.95   34.24
   5   3  -4 2841.43   33.56
  -5   3   4 2736.55   33.25
   5   3  -4 2771.05   36.93
  -5  -3   4 2705.02   33.50
   5  -3  -4 2639.27   34.54
  -6   0   7    0.14    1.16
   6   0  -7    0.51    1.63
  -6   0   7   -0.29    1.50
   6   0  -7   -0.08    1.46
   1   3   8 2688.06   32.76
   1   3   8 2734.82   34.88
   1  -3   8 2632.45   33.84
  -1   3  -8 2693.99   35.28
   1   3   8 2626.52   33.10
  -1  -3  -8 2697.47   30.98
  -1   3  -8 2555.34   30.11
  -1  -3  -8 2620.32   34.93
  -1   3  -8 2705.79   32.32
   3  -3  -8 1482.50   23.03
   3  -3  -8 1506.74   19.89
   3   3  -8 1526.99   19.99
   3   3  -8 1573.27   23.40
  -3  -3   8 1518.20   22.39
   3  -3  -8 1537.46   22.49
  -3  -3   8 1496.73   20.68
   3  -3  -8 1555.36   20.85
  -3   3   8 1501.36   22.89
   3   3  -8 1544.90   22.97
   6  -2  -4  628.88   10.80
  -6   2   4  613.40   11.32
   6   2  -4  631.01   12.92
   6  -2  -4  577.47   14.49
   6  -2  -4  551.18   14.95
  -6  -2   4  623.51   13.45
  -6  -2   4  626.94   12.05
  -6   2   4  639.97   11.11
   6   2  -4  629.17   13.17
   6   2  -4  624.39   11.15
   0   4   6 9222.49   99.42
   0  -4  -6 9526.90   98.94
   0   4  -6 9321.02  104.68
   0  -4  -6 9431.57   95.76
   0  -4  -6 9191.85  102.43
   0   4  -6 9284.70  104.72
   0   4   6 9240.88   95.73
   0  -4   6 9007.88   96.64
   0  -4   6 9408.66   98.37
   0   4   6 9375.69  104.24
   0   4   6 9188.55   97.47
  -6   2   0   18.81    2.47
   6   2   0   17.70    2.49
  -6  -2   0   18.34    2.22
  -6  -2   0   18.66    2.62
   6  -2   0   18.52    2.00
   6   2   0   19.85    2.41
  -6   2   0   19.06    1.91
  -6   2   0   16.86    2.42
  -6   2   0   19.40    2.65
  -6  -2   0   18.55    2.14
   6  -2   0   17.82    2.40
  -3   3  -6   90.26    3.51
  -3   3  -6   89.81    4.52
  -3   3  -6   89.40    3.93
  -3  -3  -6   86.25    4.41
   3   3   6   91.94    4.37
  -3  -3  -6   89.62    3.67
   3   3   6   88.55    4.28
  -6   0  -3    0.20    1.87
   6   0   3    1.13    1.42
  -6   0  -3   -0.30    1.36
  -6   0  -3   -0.04    1.23
   0   0 -11   -0.15    1.53
  -5   3  -1  178.61    5.28
  -5  -3  -1  178.40    6.53
  -5   3  -1  174.34    5.63
  -5   3  -1  181.65    6.58
  -5  -3  -1  162.54    5.00
   5   3   1  181.12    6.00
  -5  -3  -1  180.58    5.99
  -5   3  -1  177.19    5.13
   5  -3   1  181.26    5.31
  -5   3  -1  175.55    6.48
   0  -2 -10 1319.22   18.70
   0  -2 -10 1325.16   19.29
   0   2 -10 1328.79   21.93
   0  -2 -10 1316.50   20.99
   0  -2  10 1326.46   19.69
   0   2  10 1337.40   20.64
   0   2  10 1294.60   19.27
   0   2  10 1353.58   18.99
  -1  -1  11    1.03    1.43
  -1   1  11    0.77    1.19
  -4   2   9  838.44   12.94
   4  -2  -9  806.74   15.65
   4   2  -9  837.93   13.56
  -4   2   9  851.36   13.95
  -4  -2   9  820.74   14.50
  -4  -2   9  834.92   13.34
   4  -2  -9  841.61   14.33
   4  -2  -9  828.05   12.75
  -2  -4   6 5588.93   61.43
  -2  -4   6 5595.06   62.04
  -2   4   6 5611.13   70.16
   2  -4  -6 5661.25   66.57
  -2   4   6 5603.13   68.61
   2  -4  -6 5603.80   64.11
   2  -4  -6 5510.84   58.29
   2   4  -6 5703.21   61.94
   2  -4  -6 5566.58   65.89
  -2   4   6 5615.52   65.52
  -2   4   6 5555.13   63.18
   2   4  -6 5291.83   99.79
   2   4  -6 5593.11   65.23
  -5   1   9 3028.59   37.99
  -5   1   9 2956.87   41.37
  -5  -1   9 2952.98   37.24
   5   1  -9 3076.52   35.75
   5  -1  -9 3015.66   34.61
  -5  -3   5  762.24   13.09
  -5  -3   5  777.71   16.12
   5  -3  -5  793.77   12.55
  -5   3   5  763.78   13.71
   5  -3  -5  766.68   14.24
   5  -3  -5  756.43   11.93
   5  -3  -5  771.76   15.26
  -5   3   5  766.83   14.24
  -5  -3   5  778.29   13.95
   5   3  -5  774.88   12.72
  -5   3   5  783.31   12.47
   5   3  -5  778.58   15.14
   2   0  1015406.66  168.62
  -2   0 -1015860.77  150.34
   2   0  1015687.73  172.93
  -2   0 -1015509.47  163.09
  -2   0 -1015655.44  147.33
   6   2  -5  155.28    6.03
  -6   2   5  154.93    5.01
   6   2  -5  156.87    5.92
   6  -2  -5  152.43    5.26
  -6  -2   5  157.63    5.46
  -6  -2   5  157.21    6.28
   6   2  -5  156.38    4.90
   6  -2  -5  154.76    4.83
  -1   3   9  277.07    7.32
   1   3  -9  277.12    6.61
  -1  -3   9  276.13    7.08
   1   3  -9  269.67    7.18
   1  -3  -9  270.11    6.82
   1  -3  -9  291.98    8.36
  -1   3   9  282.31    7.31
   1  -3  -9  282.64    6.26
  -1   3   9  278.42    6.62
   1  -3  -9  271.06    7.69
  -2  -2  -9    0.60    1.62
   2   2   9    0.58    1.85
  -2  -2  -9    0.33    1.90
   2   2   9   -0.04    1.43
  -2   2  -9    3.38    1.55
  -2   2  -9   -0.20    1.43
   2   2   9   -0.62    2.32
   2  -2   9    0.18    1.43
  -6  -2  -1   79.61    3.59
  -6   2  -1   70.29    3.96
   6   2   1   73.78    3.95
  -6   2  -1   73.50    4.10
  -6   2  -1   78.01    3.55
   6   2   1   77.82    4.07
  -6  -2  -1   74.36    3.60
  -6   2  -1   94.42    4.67
  -6  -2  -1   72.85    4.25
  -4   4   1  193.03    6.70
  -4  -4   1  195.83    7.01
  -4   4   1  191.95    5.16
  -4  -4   1  193.81    5.35
   4   4  -1  199.47    5.96
   4  -4  -1  197.19    5.49
  -4  -4   1  193.63    5.58
   4   4  -1  199.91    6.74
  -4   4   1  196.39    5.68
  -4   4   1  187.94    6.77
  -4  -4   2 1016.41   18.66
  -4   4   2 1023.62   15.15
  -4   4   2 1007.62   17.32
  -4  -4   2 1026.26   15.89
  -4   4   2 1017.14   15.99
  -4   4   2  992.99   17.95
   4   4  -2 1032.43   17.86
   4  -4  -2  928.76   18.14
   4  -4  -2 1023.52   14.96
   4   4  -2  984.99   16.98
  -4  -4   2  994.47   15.13
  -2   4  -5 5087.00   60.99
   2   4   5 5402.20   63.50
   2   4   5 5301.96   59.37
  -2   4  -5 5270.86   58.01
   2   4   5 5218.02   61.32
  -2  -4  -5 5359.39   58.42
  -2  -4  -5 5201.08   56.78
   2   4   5 5305.50   60.40
   2  -4   5 5150.88   57.77
  -2   4  -5 5216.63   68.34
  -5  -3  -2   45.66    2.83
  -5   3  -2   43.51    3.34
  -5   3  -2   46.30    2.72
   5   3   2   44.37    3.24
  -5   3  -2   46.70    2.71
  -5  -3  -2   38.42    2.89
  -5  -3  -2   43.80    3.38
  -5   3  -2   42.45    2.84
  -5   3  -2   44.06    3.47
   3  -1 -11 2310.24   28.44
   3   1 -11 2299.94   28.03
  -3   1  11 2326.30   31.78
  -3  -1  11 2199.39   33.45
   3  -1 -11 2239.39   28.57
   3  -1 -11 2293.77   27.38
  -3  -1  11 2141.96   32.73
  -3   1  11 2289.67   34.37
  -3  -1  11 2235.01   33.52
  -4   4   0   65.32    2.94
   4  -4   0   66.69    3.19
  -4   4   0   65.71    3.22
  -4  -4   0   59.48    3.08
  -4   4   0   67.02    4.14
   4   4   0   64.53    3.38
  -4  -4   0   64.56    3.64
  -4  -4   0   65.99    3.31
  -4   4   0   62.48    3.75
   4   4   0   69.29    4.01
  -4  -4   0   68.89    4.27
   4  -4   0   65.93    2.98
   4  -4  -3  194.09    5.36
  -4   4   3  191.45    5.73
  -4  -4   3  188.21    6.80
  -4   4   3  186.44    5.09
  -4  -4   3  194.15    5.53
   4   4  -3  190.13    6.58
  -4   4   3  187.36    6.27
   4  -4  -3  188.88    6.67
   4  -4  -3  180.59    4.95
   4   4  -3  188.76    5.88
  -4  -4   3  192.16    5.51
  -4   4   3  189.44    6.61
   3  -1   9  262.16    7.87
  -3   1  -9  277.65    7.06
  -3  -1  -9  275.30    7.89
  -3  -1  -9  270.32    6.64
   3  -1   9  273.46    9.00
  -3   1  -9  269.04    7.17
  -3  -1  -9  278.04    7.02
  -3   1  -9  274.49    7.02
   3   1   9  276.32    7.37
  -4   0  -8 5673.22   71.55
  -4   0  -8 5593.15   61.56
   4   0   8 5552.81   64.34
   4   0   8 5723.47   67.84
  -4   0  -8 5747.90   64.23
   6   0  -8 6760.94   75.48
  -6   0   8 6423.98   73.79
  -6   0   8 6573.34   72.99
   6   0  -8 6337.82   68.51
  -5   1  -6   49.77    3.33
  -5  -1  -6   50.85    3.12
  -5  -1  -6   49.93    3.09
  -5  -1  -6   53.40    3.64
   5   1   6   50.25    3.38
  -5   1  -6   49.65    3.56
   5   1   6   47.95    3.47
  -5   1  -6   49.55    3.21
  -5   1  -6   49.02    3.25
   5  -1   6   47.61    3.80
   6   2  -6 1272.47   17.86
   6  -2  -6 1300.62   17.95
  -6   2   6 1295.27   18.83
   6   2  -6 1285.08   20.37
  -6  -2   6 1319.56   20.27
   6   2  -6 1315.59   21.22
   5  -3  -613614.83  137.15
   5  -3  -613235.47  168.15
  -5  -3   613188.90  234.42
  -5   3   613077.10  142.36
   5  -3  -613169.44  135.76
  -5   3   613234.01  155.36
   5   3  -613259.51  140.30
  -5  -3   613451.88  148.89
   5   3  -613400.05  181.52
   5  -3  -613207.78  153.74
   6   0   4 5055.70   60.47
  -6   0  -4 4835.51   55.61
  -6   0  -4 4949.13   56.74
  -6   0  -4 5025.52   57.63
  -6   0  -4 5036.06   60.10
  -6   0  -4 4975.13   58.07
   4  -4   1  397.03    8.47
  -4  -4  -1  389.93    9.83
   4   4   1  401.02    8.81
  -4   4  -1  410.40   10.11
  -4  -4  -1  392.74    8.54
  -4   4  -1  399.53    7.94
  -4   4  -1  402.79    8.39
  -4  -4  -1  417.22    9.32
   4   4   1  413.00    9.82
   4  -4   1  403.73    7.97
  -4   4  -1  391.36    9.65
  -6   2  -2  222.63    7.20
   6   2   2  237.39    7.07
  -6   2  -2  232.03    6.19
   6   2   2  241.21    7.20
  -6  -2  -2  240.76    6.38
  -6  -2  -2  232.67    6.15
  -6   2  -2  227.27    7.29
   6   2   2  215.77    9.75
  -6   2  -2  235.46    7.27
  -6  -2  -2  230.72    7.27
   0   4  -7 2014.39   25.77
   0   4   7 2105.35   29.32
   0  -4  -7 2103.85   27.20
   0   4   7 2047.31   28.13
   0  -4  -7 2023.74   30.78
   0  -4   7 2038.61   29.41
   0  -4  -7 2036.29   24.96
   0   4   7 2080.89   27.56
   0  -4  -7 2054.78   30.82
   0  -4   7 2044.59   25.90
   0   4  -7 2095.64   28.96
   0   4  -7 2074.68   26.26
  -4  -2  -7 7867.88   90.57
  -4   2  -7 7778.45   82.75
  -4   2  -7 7975.57   89.20
  -4   2  -7 7994.31  118.41
   4   2   7 8090.35   92.54
  -4  -2  -7 8015.62  113.35
   4   2   7 8065.81  121.13
  -4  -2  -7 8004.38  116.32
  -4  -4   4    7.36    1.57
   4   4  -4    7.48    2.50
  -4   4   4    7.56    2.13
   4  -4  -4    7.50    1.78
  -4   4   4    6.84    1.96
  -4  -4   4    7.04    2.42
   4   4  -4    7.05    2.17
   4  -4  -4    6.88    1.88
  -4  -4   4    6.76    2.38
  -4   4   4    7.72    1.77
  -4   4   4    6.97    1.76
   4  -4  -4    8.09    2.34
   4  -4  -4    7.38    1.55
  -1   5   0  572.82   11.74
  -1  -5   0  547.58   13.35
  -1  -5   0  574.77   10.70
   1   5   0  578.31   11.82
   1   5   0  576.70   10.59
   1  -5   0  584.12   12.82
   1  -5   0  590.54    9.69
  -1  -5   0  565.56    9.63
  -1   5   0  572.62    9.89
   3  -3  -9  730.50   14.42
  -3   3   9  751.90   13.06
  -3  -3   9  732.15   12.36
   3  -3  -9  755.07   12.41
   3   3  -9  745.52   11.79
   3   3  -9  739.64   13.79
  -3  -3   9  698.73   13.02
  -3   3   9  745.08   11.40
   3  -3  -9  738.46   11.38
   3   3  -9  773.28   14.46
   3  -3  -9  707.82   12.94
  -2  -4   7 2601.43   40.12
   2  -4  -7 2669.20   30.76
  -2   4   7 2609.54   32.45
   2  -4  -7 2529.98   39.24
  -2   4   7 2642.81   31.94
   2  -4  -7 2564.89   32.48
  -2   4   7 2619.47   32.32
   2   4  -7 2681.90   33.63
   2  -4  -7 2602.27   30.24
  -2  -4   7 2682.08   30.26
   2   4  -7 2573.77   38.72
   2   4  -7 2667.41   30.08
   4   0 -11    0.58    1.39
  -4   0  11    0.38    0.96
  -7  -1   2 1442.95   23.70
   7   1  -2 1489.54   19.30
   7  -1  -2 1492.18   19.65
  -7  -1   2 1481.74   20.53
  -7   1   2 1450.02   21.36
   7  -1  -2 1436.94   22.77
   7  -1  -2 1471.76   21.10
   7   1  -2 1469.62   21.43
   7   1  -2 1455.55   22.46
  -7   1   2 1448.18   22.97
  -7   1   2 1423.06   20.39
   1  -5  -1  474.74    8.62
  -1  -5   1  488.50    8.75
  -1   5   1  471.02   10.82
  -1   5   1  485.75    8.85
   1   5  -1  447.46   12.91
   1  -5  -1  485.31    9.18
  -1  -5   1  484.59    9.89
  -1  -5   1  468.23    9.58
   1  -5  -1  480.74   11.15
   1   5  -1  486.93   10.90
  -1   5   1  475.40    9.93
  -1   5   1  471.97   10.54
  -1  -5   1  456.26   11.21
   7  -1  -3  435.06    8.48
  -7  -1   3  425.88    9.01
  -7   1   3  433.81    8.72
   7   1  -3  441.60    8.70
   7   1  -3  432.86   10.06
   7  -1  -3  427.03   10.20
   7  -1  -3  427.17    9.74
  -7   1   3  422.72    9.77
   7   1  -3  434.13   10.30
  -7  -1   3  428.99   10.40
  -3  -3  -7  338.09    8.76
  -3   3  -7  339.74    7.15
  -3  -3  -7  343.77    7.29
  -3   3  -7  347.60    8.99
  -3   3  -7  333.52    7.83
   3   3   7  350.70    8.52
   3   3   7  343.49    8.41
  -5   3  -3 1658.18   25.86
  -5  -3  -3 1697.21   24.54
  -5   3  -3 1728.23   22.15
  -5   3  -3 1711.49   24.21
   5   3   3 1713.80   23.74
  -5  -3  -3 1702.62   21.74
  -5   3  -3 1719.55   25.01
  -5   3  -3 1762.64   22.69
   1  -5   1 1333.35   22.12
  -1  -5  -1 1312.18   20.34
   1   5   1 1344.91   20.30
  -1  -5  -1 1362.68   19.45
   1   5   1 1307.14   18.90
  -1   5  -1 1310.78   22.18
  -1   5  -1 1359.41   20.56
  -1  -5  -1 1341.67   17.23
   1  -5   1 1373.05   18.54
  -1  -1 -11 2718.22   31.23
   1   1  11 2777.99   32.90
  -1   1 -11 2749.55   31.31
  -1  -1 -11 2629.16   34.01
  -1  -1 -11 2693.40   29.87
   1  -1  11 2667.39   41.59
   1  -1  11 2556.02   32.48
  -1   1 -11 2631.90   29.37
   7   1  -1 2159.40   29.91
  -7  -1   1 2125.07   27.61
  -7   1   1 2139.96   26.61
   7   1  -1 2110.25   29.11
   7  -1  -1 2110.11   29.17
   7  -1  -1 2090.11   27.01
  -7   1   1 2125.63   28.23
  -7  -1   1 2118.21   28.20
   7   1  -1 2147.26   28.64
  -7  -1   1 2088.56   30.06
   7  -1  -1 2167.62   25.49
  -1   5   2  136.74    5.72
  -1  -5   2  132.02    5.84
  -1   5   2  134.08    5.44
  -1  -5   2  127.32    4.74
  -1   5   2  134.96    5.00
   1   5  -2  139.66    4.83
  -1   5   2  129.61    4.22
  -1  -5   2  131.50    4.46
  -1  -5   2  135.76    4.26
   1  -5  -2  132.14    5.54
   1   5  -2  135.38    5.46
   1  -5  -2  132.25    4.54
  -7  -1   4    7.03    1.61
  -7  -1   4    7.58    1.74
   7  -1  -4    7.88    1.73
   7  -1  -4    9.31    2.19
   7   1  -4    7.16    1.92
  -7  -1   4    9.62    2.12
  -7   1   4    7.63    1.51
   7  -1  -4    7.43    1.80
   7   1  -4    6.64    1.89
   7   1  -4    8.53    1.83
   1   3   9  188.65    5.90
  -1   3  -9  189.41    5.48
  -1  -3  -9  184.94    6.55
   1   3   9  186.84    6.01
   1  -3   9  181.76    5.76
  -1   3  -9  195.31    6.48
   1   3   9  192.90    5.51
  -1  -3  -9  187.14    4.95
  -1   3  -9  187.86    5.18
   4  -2 -10  702.14   11.00
   4   2 -10  721.77   11.56
  -4  -2  10  690.51   14.23
  -4   2  10  703.24   12.37
  -4   2  10  735.30   11.48
   4  -2 -10  709.96   12.74
   4  -2 -10  721.76   14.08
  -4  -2  10  679.06   12.33
   2  -2 -11  704.41   14.01
   2  -2 -11  698.41   10.74
  -2   2  11  686.80   12.21
  -2  -2  11  690.74   12.28
   2  -2 -11  702.25   11.61
  -2   2  11  714.92   11.33
   2  -2 -11  702.27   12.84
   2   2 -11  692.30   11.59
  -4   4  -2  344.01    7.76
  -4   4  -2  354.08    9.31
  -4  -4  -2  370.30    8.60
   4   4   2  354.81    8.16
  -4   4  -2  392.90    7.83
  -4   4  -2  347.99    9.15
  -4  -4  -2  341.56    9.13
   4   4   2  357.89    8.85
  -2   0  12   63.27    2.99
   2   0 -12   60.87    3.12
   2   0 -12   61.54    2.82
  -2   4  -6   16.62    1.87
  -2  -4  -6   17.33    2.22
  -2   4  -6   17.26    1.87
  -2   4  -6   16.53    6.44
  -2   4  -6   16.96    2.75
   2   4   6   18.56    2.51
   2   4   6   17.69    2.34
  -2  -4  -6   17.42    2.40
   2   4   6   16.41    2.67
   2   4   6   17.78    2.62
  -5  -1  10  696.68   11.36
   5   1 -10  706.98   11.26
  -5  -1  10  680.03   12.87
   5  -1 -10  703.90   11.26
  -5   1  10  695.38   11.12
  -5   1  10  682.89   12.21
   4   4  -5 4534.87   56.98
  -4  -4   5 4667.05   53.15
   4  -4  -5 4413.39   53.92
  -4   4   5 4733.77   51.25
  -4   4   5 4470.74   75.83
   4  -4  -5 4582.04   46.61
   4  -4  -5 4625.30   49.40
  -4   4   5 4508.29   54.64
  -4  -4   5 4699.25   56.24
   4   4  -5 4599.02   51.51
   4  -4  -5 4552.99   51.93
  -4  -4   5 4587.50   59.31
   4   4  -5 4730.12   51.38
  -1   5  -2 1424.08   21.21
  -1  -5  -2 1443.73   20.22
   1   5   2 1433.57   21.09
   1  -5   2 1428.32   23.33
  -1  -5  -2 1402.19   21.36
   1   5   2 1451.90   19.61
   1  -5   2 1457.79   18.60
  -1   5  -2 1395.73   19.06
   6  -2  -7 3451.86   38.76
  -6   2   7 3328.23   41.46
   6  -2  -7 3366.00   39.14
   6  -2  -7 3356.53   40.99
   6   2  -7 3455.44   40.83
   6   2  -7 3439.92   37.07
  -6  -2   7 3446.11   42.92
   6   2  -7 3336.45   39.98
   7  -1   0   62.40    3.46
  -7  -1   0   61.92    3.44
   7   1   0   62.83    4.05
   7  -1   0   61.92    4.03
  -7   1   0   61.69    3.82
  -7   1   0   63.88    3.22
   7  -1   0   64.52    3.28
   7   1   0   62.69    3.84
  -7  -1   0   63.78    3.35
  -7  -1   0   61.97    3.83
  -7   1   0   62.48    3.80
   7   1   0   65.99    3.82
   5   3  -7  836.69   12.96
  -5  -3   7  823.87   14.83
   5  -3  -7  816.92   15.28
   5  -3  -7  863.59   13.21
  -5   3   7  821.19   13.31
   5  -3  -7  835.32   12.50
   5  -3  -7  823.47   14.43
  -5  -3   7  813.77   13.82
   5   3  -7  854.43   15.07
   7   1  -5  232.37    5.95
   7  -1  -5  202.23    5.49
  -7  -1   5  228.45    6.11
  -7   1   5  236.50    6.09
   7   1  -5  232.21    7.26
   7  -1  -5  233.97    7.37
   7  -1  -5  236.51    7.28
  -7  -1   5  229.13    6.64
   7   1  -5  233.97    7.41
  -1   5   3    4.41    1.71
  -1  -5   3    3.93    1.33
   1  -5  -3    4.47    1.64
  -1  -5   3    8.89    2.21
  -1   5   3    4.29    2.14
  -1   5   3    3.66    1.68
   1  -5  -3    4.81    1.34
  -1   5   3    4.19    1.42
  -1  -5   3    3.92    1.37
   1   5  -3    4.74    1.55
  -1  -5   3    7.75    1.35
   1   5  -3    4.35    1.83
  -6   2  -3    9.06    1.96
  -6   2  -3    8.43    1.73
  -6   2  -3    9.22    1.77
  -6  -2  -3    9.82    1.89
  -6  -2  -3    9.50    1.82
   6   2   3    9.79    1.84
   6   2   3    9.09    1.98
  -6  -2  -3    8.61    2.05
   6   2   3    9.13    1.81
  -6  -2  -3    8.99    1.76
  -6   2  -3    9.61    2.12
   0   2 -11 2585.74   30.63
   0  -2 -11 2621.48   30.12
   0   2  11 2479.95   30.96
   0  -2 -11 2545.37   27.97
   0  -2  11 2551.57   32.03
   0  -2 -11 2535.72   32.85
   0   2  11 2600.90   29.67
  -6   0   9    0.39    1.87
  -6   0   9    0.71    1.32
  -6   0   9    0.77    1.39
   6   0  -9    0.69    1.61
  -1   3  10  989.16   16.16
   1  -3 -10  994.23   17.23
   1  -3 -10 1016.62   13.76
   1   3 -10 1006.82   14.38
  -1   3  10 1035.85   14.80
   1  -3 -10 1002.93   16.84
  -1  -3  10 1004.36   15.53
  -1   3  10 1004.33   17.07
  -1  -1  12  785.99   13.50
  -1   1  12  776.19   13.01
  -1   1  12  809.67   12.69
   1  -1 -12  800.95   11.83
   1  -1 -12  792.44   12.62
   1   1 -12  781.42   12.33
   0   0 -12 1580.61   20.81
   0   0  12 1584.40   26.34
   0   0  12 1509.05   21.32
   0   0 -12 1553.07   22.13
   0   0 -12 1555.75   19.31
  -6   0  -5    0.51    1.59
  -6   0  -5    0.41    1.57
   6   0   5   -0.69    2.08
  -6   0  -5    0.38    1.43
   6   0   5    0.02    1.39
  -6   0  -5    0.14    1.66
   1  -5   3    0.92    1.02
   1   5   3    0.25    1.74
  -1   5  -3    0.62    1.74
   1   5   3    0.24    1.72
  -1  -5  -3   -0.51    1.76
  -1  -5  -3   -0.40    1.33
   1   5   3    0.11    1.49
  -1   5  -3   -0.35    1.27
   2   2  10  100.12    5.02
  -2  -2 -10  101.44    4.77
  -2  -2 -10   98.06    4.64
  -2   2 -10  100.59    4.07
  -2  -2 -10  100.32    4.07
   2   2  10  101.01    4.27
  -2  -2 -10   96.55    3.87
  -2   2 -10   98.85    4.13
   2   2  10  102.03    4.16
   2  -2  10   94.70    4.23
   4   4   3 1038.97   16.85
  -4  -4  -3 1019.46   14.54
  -4   4  -3  980.42   17.67
  -4   4  -3  988.83   16.82
  -4  -4  -3 1020.66   17.72
  -4   4  -3  980.58   17.74
  -4   4  -3 1009.85   14.38
   4   4   3 1017.01   15.43
  -4  -4  -3 1062.16   16.15
  -5   3  -4  312.88    7.22
  -5  -3  -4  315.80    7.13
  -5   3  -4  323.08    7.11
  -5   3  -4  316.34    7.81
  -5   3  -4  310.69    8.57
  -5  -3  -4  316.45    8.60
  -5   3  -4  321.12    8.03
   5   3   4  309.40    7.64
  -5   3  -4  320.18    8.62
   7   1   1  375.94    9.54
   7   1   1  386.07    9.23
  -7   1  -1  373.56    7.91
   7   1   1  373.57    9.38
  -7   1  -1  372.14    8.96
  -7  -1  -1  378.58    8.44
  -7  -1  -1  377.15    9.73
  -7  -1  -1  375.31    8.13
  -7   1  -1  370.71    9.44
   7  -1   1  373.78    8.46
  -7   1  -1  374.69    9.15
   7  -1   1  370.91    9.58
  -2   0 -11    5.27    2.15
  -2   0 -11   -0.09    1.36
  -5   1  -7 5760.21   62.48
  -5  -1  -7 5843.43   63.38
  -5   1  -7 5852.18   66.77
   5  -1   7 5734.77   75.71
  -5  -1  -7 5894.14   69.66
   5   1   7 5977.41   62.09
  -5   1  -7 5778.83   67.19
   5   1   7 5825.64   68.33
  -5  -1  -7 5862.35   60.91
  -5   1  -7 5852.59   64.80
   7   1  -6  561.80   12.15
   7  -1  -6  544.84   12.06
   7   1  -6  578.50   12.11
  -7  -1   6  566.94   10.10
  -7  -1   6  565.64   11.30
  -7   1   6  562.69   11.80
   7  -1  -6  581.56   12.09
   7   1  -6  566.94    9.92
  -7   1   6  562.81   10.85
  -1   5   4 1543.96   22.53
  -1   5   4 1544.15   23.43
  -1   5   4 1500.98   21.35
  -1  -5   4 1479.65   25.87
   1  -5  -4 1528.93   24.28
   1   5  -4 1568.67   22.51
   1  -5  -4 1525.66   19.30
  -1   5   4 1541.15   20.65
   1   5  -4 1529.45   22.24
   1  -5  -4 1554.25   20.32
  -1  -5   4 1540.17   22.52
  -1  -5   4 1490.50   21.33
  -4  -4   6    3.03    1.52
   4   4  -6    1.99    2.11
   4  -4  -6    3.17    1.56
   4  -4  -6    3.42    1.97
  -4   4   6    2.42    1.43
  -4   4   6    2.41    1.77
   4   4  -6    2.21    1.75
  -4  -4   6    3.23    1.51
  -4   4   6    2.90    1.64
   4  -4  -6    2.42    1.62
   4   4  -6    2.54    1.58
   4  -4  -6    2.19    1.88
   0  -4  -8  786.34   14.44
   0   4   8  792.04   14.60
   0  -4  -8  778.57   15.04
   0   4   8  786.02   13.63
   0  -4  -8  790.00   11.70
   0   4  -8  725.57   11.86
   0   4  -8  777.95   12.40
   0  -4   8  757.38   13.75
   0  -4   8  763.44   11.77
   0   4  -8  780.67   14.63
   0   4   8  779.95   13.52
   0  -4  -8  803.79   13.00
   2   4  -8   29.24    2.22
   2   4  -8   27.80    2.31
  -2   4   8   30.25    2.99
  -2   4   8   28.29    2.64
   2  -4  -8   28.24    3.04
  -2  -4   8   29.61    2.31
   2  -4  -8   29.64    2.63
   2  -4  -8   29.86    2.30
  -2  -4   8   28.19    2.07
  -2   4   8   30.06    2.67
   2  -4  -8   29.91    2.70
   2   4  -8   29.19    3.06
  -3   1  12  357.83    8.25
  -3  -1  12  352.24    8.74
   3  -1 -12  367.11    8.71
   3  -1 -12  364.46    7.24
   3  -1 -12  354.53    8.21
  -3  -1  12  350.62    7.29
  -3   1  12  359.64    7.38
  -3  -1  12  354.52   10.08
   3   1 -12  361.41    7.61
  -4   0  -9   -0.08    1.36
   4   0   9   -0.31    2.01
  -4   0  -9    0.07    1.41
  -3  -1 -10 2608.63   30.20
   3  -1  10 2620.43   35.22
  -3   1 -10 2577.09   33.24
  -3  -1 -10 2545.48   32.38
  -3   1 -10 2534.79   29.47
  -3  -1 -10 2626.38   30.46
  -3   1 -10 2538.18   31.36
   3   1  10 2612.99   32.64
   3  -1  10 2597.92   37.56
   4   2   8  300.43    7.60
  -4   2  -8  291.80    7.64
  -4  -2  -8  295.57    8.16
  -4  -2  -8  293.60    6.86
  -4   2  -8  300.47    7.54
  -4  -2  -8  295.30    7.26
   4   2   8  303.81    8.08
  -4   2  -8  307.58    7.93
   6  -2  -8  808.83   13.71
   6  -2  -8  774.51   14.77
   6   2  -8  807.54   12.33
   6  -2  -8  821.00   12.43
  -6   2   8  783.43   13.53
  -6  -2   8  774.38   13.26
   6   2  -8  819.63   15.31
  -6  -2   8  753.73   13.04
   6   2  -8  807.78   14.86
  -6   2   8  800.85   14.10
  -3   3  10  291.01    7.30
   3  -3 -10  283.94    8.28
   3   3 -10  292.88    8.18
   3   3 -10  288.51    6.81
   3  -3 -10  286.80    7.64
   3  -3 -10  284.76    6.18
   3  -3 -10  296.57    6.91
  -3   3  10  287.98    6.74
   3   3 -10  293.15    8.99
  -3  -3  10  269.75    9.32
  -3  -3  10  285.23    7.02
  -3   3  -8   47.62    2.95
  -3  -3  -8   46.87    2.62
   3   3   8   47.79    3.03
  -3  -3  -8   45.05    3.46
   3   3   8   45.75    3.14
  -3   3  -8   46.65    3.30
  -3   3  -8   46.10    2.54
   3   3   8   49.29    3.46
   5  -3  -8  499.88    8.83
   5  -3  -8  518.08    9.53
   5   3  -8  507.27   12.04
   5   3  -8  512.31    9.65
  -5  -3   8  501.63   10.67
   5  -3  -8  502.31   11.43
   5  -3  -8  484.85   10.26
  -5  -3   8  489.98    9.16
  -5   3   8  502.53   10.20
  -6   2  -4   11.88    2.19
  -6  -2  -4   11.53    2.02
  -6  -2  -4   11.95    2.32
  -6   2  -4   11.35    2.16
  -6   2  -4   11.98    1.96
   6   2   4   12.75    2.00
  -6   2  -4   11.64    1.97
  -6   2  -4   13.70    1.86
  -6  -2  -4   16.25    2.09
   1   5   4   45.18    3.19
   1   5   4   29.65    2.64
  -1  -5  -4   31.26    2.19
   1   5   4   31.01    3.07
   1   5   4   30.16    2.96
  -1  -5  -4   30.44    3.15
  -1   5  -4   29.23    2.94
   1  -5   4   29.60    2.21
  -1  -5  -4   30.96    2.55
  -1   5  -4   30.11    2.29
   2   4   7 1604.54   22.12
  -2  -4  -7 1617.40   21.56
  -2   4  -7 1518.90   23.32
  -2  -4  -7 1568.28   19.43
   2   4   7 1562.99   21.53
   2   4   7 1519.66   21.82
  -2   4  -7 1574.19   19.71
   7   1   2    2.19    1.86
  -7   1  -2    2.26    1.47
  -7   1  -2    2.78    1.55
  -7  -1  -2    2.94    1.73
  -7  -1  -2    2.40    1.55
  -7   1  -2    2.32    1.38
   7   1   2    4.43    1.72
   7  -1   2    2.76    1.27
   7   1   2    3.47    1.58
  -7  -1  -2    2.99    1.45
  -7   1  -2    2.02    1.68
  -4   0  12 1511.27   21.03
   4   0 -12 1542.87   20.07
  -4  -4  -4  191.49    5.33
  -4  -4  -4  198.81    6.06
  -4   4  -4  188.50    5.19
  -4  -4  -4  187.90    6.56
   4   4   4  193.85    6.30
   4   4   4  188.40    6.60
   4   4   4  194.18    5.92
  -4   4  -4  186.65    5.48
  -4   4  -4  183.07    5.89
  -4   4  -4  187.02    6.65
   3  -5  -1   88.23    3.48
  -3   5   1   88.12    4.62
  -3   5   1   90.54    3.92
   3   5  -1   91.06    4.55
  -3  -5   1   90.99    3.76
   3   5  -1   86.27    3.80
  -3   5   1   87.99    4.40
  -3   5   1   89.38    3.58
  -3  -5   1   86.45    3.43
   3  -5  -1   86.53    3.49
  -3  -5   1   86.52    4.07
   3  -5  -1   86.60    4.63
   7   1  -7 1102.95   18.02
  -7   1   7 1092.62   18.12
   7   1  -7 1090.06   15.52
  -7  -1   7 1061.93   15.52
   7  -1  -7 1092.67   17.99
  -7   1   7 1090.98   16.03
  -7  -1   7 1094.82   17.16
  -7   1   7 1077.42   21.23
   4  -2 -11    3.12    1.38
  -4   2  11    2.93    1.49
   4  -2 -11    3.27    1.63
  -4   2  11    3.75    1.41
  -4  -2  11    4.00    1.41
   4   2 -11    3.27    1.53
  -4  -2  11    2.80    1.38
  -4  -2  11    3.72    1.16
   4  -2 -11    2.84    1.85
   1  -5  -5 1326.96   25.10
   1  -5  -5 1353.60   17.29
   1   5  -5 1349.96   20.75
  -1   5   5 1349.13   18.33
  -1  -5   5 1208.74   41.55
   1  -5  -5 1306.61   22.32
  -1   5   5 1365.78   24.59
  -1   5   5 1317.58   24.31
  -1   5   5 1361.70   24.93
  -1  -5   5 1332.58   17.24
  -3   5   2  148.36    5.28
  -3   5   2  148.11    5.76
   3   5  -2  155.53    6.13
   3  -5  -2  153.00    4.98
  -3  -5   2  151.62    5.07
   3   5  -2  148.66    5.19
  -3  -5   2  149.69    4.73
  -3   5   2  151.75    4.79
  -3  -5   2  149.86    5.61
   3  -5  -2  151.96    6.23
   3   5   0  625.97   13.97
  -3   5   0  625.30   14.20
  -3   5   0  629.43   14.39
  -3   5   0  638.91   12.34
  -3   5   0  608.52   14.44
  -3  -5   0  613.72   12.84
   3  -5   0  623.27   12.02
   3   5   0  610.99   12.79
  -3  -5   0  605.64   12.01
   3  -5   0  601.88   14.22
  -3  -5   0  636.09   13.72
  -1  -3 -10  160.75    4.90
   1   3  10  161.38    5.37
  -1   3 -10  160.54    5.26
  -1   3 -10  153.77    5.64
   1   3  10  154.75    5.66
  -1  -3 -10  153.60    6.15
   1  -3  10  152.70    5.60
   1   3  10  159.29    5.62
  -1   3 -10  157.62    4.78
  -5  -1  11   55.38    2.80
  -5  -1  11   57.52    3.62
   5   1 -11   56.48    3.01
  -5   1  11   55.94    3.17
  -5   1  11   56.00    2.89
   5  -1 -11   57.45    3.14
  -6   0  10 2061.98   33.70
   6   0 -10 2114.62   33.62
  -6   0  10 2023.02   34.16
  -6   0  10 2022.18   42.69
  -4  -4   7  524.84   10.97
   4   4  -7  525.67   11.85
  -4  -4   7  540.12   11.29
   4  -4  -7  529.92   12.85
  -4   4   7  532.85   12.69
  -4   4   7  517.26   11.65
   4  -4  -7  554.32   11.34
   4  -4  -7  538.78   12.75
   4   4  -7  547.19   12.81
   4  -4  -7  533.08   10.60
   4   4  -7  545.40   11.24
  -5  -3  -5  558.39   13.48
  -5   3  -5  567.84   11.96
  -5   3  -5  585.02   13.55
  -5   3  -5  581.49   12.82
  -5  -3  -5  580.46   11.68
  -5   3  -5  553.72   13.56
  -5   3  -5  556.32   12.62
  -5   3  -5  574.78   12.93
   2  -2 -12    9.99    1.86
   2  -2 -12   10.51    3.50
   2  -2 -12    9.22    1.46
  -2   2  12    9.70    1.56
   2  -2 -12    9.30    1.98
   2   2 -12    9.32    1.69
  -2  -2  12    9.80    1.69
  -2   2  12    9.29    2.15
  -3  -5   3   10.74    1.65
   3   5  -3   10.15    2.38
   3  -5  -3   10.39    1.55
  -3  -5   3   10.31    1.65
   3  -5  -3   11.05    2.14
  -3   5   3   10.79    1.76
  -3   5   3   10.37    1.82
  -3   5   3   10.90    1.94
   3   5  -3   12.51    1.87
  -3   5  -1  261.30    7.52
  -3   5  -1  272.14    8.55
   3   5   1  280.41    8.43
  -3  -5  -1  262.65    6.71
  -3   5  -1  279.66    7.07
   3  -5   1  261.22    6.63
   3   5   1  269.25    7.42
  -3  -5  -1  273.16    7.58
  -3   5  -1  269.92    8.33
  -1  -1 -12    1.80    1.59
   1   1  12    2.20    1.47
  -1   1 -12    2.98    1.04
  -1  -1 -12    1.92    1.39
  -1   1 -12    2.15    1.47
   1  -1  12    2.60    1.72
   6   0   6  958.65   19.11
  -6   0  -6  926.31   19.83
   6   0   6  994.49   18.40
  -6   0  -6  954.40   18.00
  -6   0  -6  971.77   18.17
  -6   0  -6  943.53   18.60
   2   0 -13    0.53    1.31
  -2   0  13    0.46    0.95
   2   0 -13   -0.12    0.91
   1   5   5 2135.55   35.06
  -1  -5  -5 2164.75   35.04
   1   5   5 2147.29   36.17
   1   5   5 2119.77   35.25
  -1  -5  -5 2074.26   33.93
  -1  -5  -5 2116.53   36.22
  -1   5  -5 2172.26   36.50
   1  -5   5 2120.73   33.37
   1   5   5 2206.10   36.60
  -1   5  -5 2084.97   33.18
  -1   3  11  105.12    4.44
  -1   3  11  108.63    4.88
  -1  -3  11  104.61    4.36
   1  -3 -11  107.07    3.83
  -1   3  11  110.02    4.23
   1  -3 -11  104.72    5.06
   1   3 -11  102.77    4.16
   1  -3 -11  105.72    4.86
   2  -4  -9   73.19    3.16
  -2   4   9   74.78    3.34
   2  -4  -9   78.59    3.62
  -2   4   9   77.16    3.81
  -2  -4   9   76.99    3.67
   2  -4  -9   76.92    4.39
   2   4  -9   78.00    3.44
   2   4  -9   80.58    4.55
  -2  -4   9   83.81    3.38
  -2   4   9   79.15    3.98
   2  -4  -9   76.83    4.23
   2   4  -9   73.91    3.78
  -7   1  -3  521.66   12.54
   7   1   3  538.18   12.33
   7  -1   3  530.40   11.62
   7   1   3  509.44   12.68
  -7   1  -3  518.94   12.25
  -7  -1  -3  496.82   12.10
  -7   1  -3  524.07   11.94
  -7   1  -3  538.43   11.30
  -7  -1  -3  535.60   11.48
  -7  -1  -3  514.11   12.36
  -7  -1  -3  528.82   11.69
  -6  -2   9  353.88    9.10
   6   2  -9  375.18    8.90
   6  -2  -9  383.78    8.75
   6  -2  -9  381.27    9.44
  -6  -2   9  385.09    9.10
  -6   2   9  387.46    9.46
   6  -2  -9  376.75   10.57
  -6   2   9  378.89   10.01
   6   2  -9  388.28   10.57
   3  -5  -4  551.67   13.12
   3  -5  -4  523.10   10.86
  -3   5   4  536.65   12.43
   3   5  -4  553.93   13.13
  -3   5   4  564.82   11.35
  -3  -5   4  556.68   11.68
  -3   5   4  546.81   12.45
   3  -5  -4  552.08   11.30
  -3  -5   4  554.24   11.58
   3   5  -4  545.32   11.87
   3   5   2 3913.71   65.66
  -3  -5  -2 3979.48   60.63
  -3   5  -2 3862.94   57.79
  -3   5  -2 3846.63   59.39
   3   5   2 4022.11   62.69
  -3   5  -2 3844.18   61.28
   3  -5   2 3853.00   57.23
   0  -2 -12  455.27   14.29
   0   2  12  445.62   11.31
   0  -2 -12  448.58   10.30
   0  -2 -12  438.51    9.14
   0   2 -12  447.14   10.00
   0  -2  12  433.17   10.41
   0   2  12  460.26   10.21
   0  -4  -9 4147.77  113.41
   0  -4  -9 4221.32  114.27
   0  -4  -9 4084.47   65.83
   0   4  -9 4082.83   59.90
   0   4   9 4162.26  113.26
   0  -4   9 4033.16   64.86
   0   4   9 4077.37   60.91
   0   4   9 4250.72  115.83
   0  -4   9 3940.70   60.15
   0  -4  -9 4120.14  110.95
  -5  -1  -8  287.55    8.50
   5  -1   8  284.35    8.98
   5   1   8  297.10    8.06
  -5  -1  -8  285.54    7.49
  -5   1  -8  284.94    8.30
   5   1   8  287.18    8.29
  -5   1  -8  291.29    7.95
  -5  -1  -8  287.32    7.70
  -5   1  -8  284.82    7.83
  -7   1   8  377.93    9.01
  -7  -1   8  323.69    8.07
  -7  -1   8  370.20    9.62
  -7   1   8  361.03   10.28
   7   1  -8  362.97    8.37
   7  -1  -8  371.55   10.08
   7   1  -8  370.53   10.16
  -7   1   8  371.55    9.97
  -6  -2  -5  134.28    5.70
  -6   2  -5  129.37    5.62
  -6   2  -5  135.26    5.54
  -6   2  -5  129.69    4.70
  -6  -2  -5  134.83    5.13
  -6   2  -5  134.71    5.25
  -6  -2  -5  135.29    4.85
  -6   2  -5  129.05    5.41
   6   2   5  138.31    5.35
  -5  -3   9 1292.34   28.28
   5  -3  -9 1343.59   22.45
  -5   3   9 1254.46   24.65
  -5   3   9 1323.02   23.86
   5  -3  -9 1344.63   24.37
   5  -3  -9 1293.73   22.00
  -5  -3   9 1306.75   26.17
   5  -3  -9 1299.98   25.59
   5   3  -9 1331.48   22.39
   5   3  -9 1303.51   24.35
  -1   5   6 1024.94   19.57
  -1   5   6 1052.64   20.26
  -1  -5   6 1009.54   18.44
  -1   5   6 1045.82   19.56
   1   5  -6 1072.53   20.77
  -1   5   6 1076.16   20.89
   1  -5  -6 1059.58   20.61
   1   5  -6 1013.95   20.39
   1  -5  -6 1034.13   18.39
  -1  -5   6 1015.96   18.26
   1  -5  -6  955.77   17.77
   4   4   5  281.23    8.07
  -4  -4  -5  285.01    7.72
   4   4   5  279.20    8.49
  -4  -4  -5  282.28    7.13
  -4   4  -5  281.54    7.01
   4   4   5  289.41    7.88
  -4   4  -5  277.19    7.20
  -4   4  -5  275.18    8.08
  -4   4  -5  282.24    8.68
  -4  -4  -5  286.32    8.68
  -1  -1  13    5.10    1.54
  -1   1  13    6.19    2.10
   1   1 -13    5.12    1.71
   1  -1 -13    5.14    1.57
  -1   1  13    5.10    1.30
  -1  -1  13    3.94    1.77
   1  -1 -13    4.99    1.21
   2   2  11 1786.95   30.00
  -2  -2 -11 1806.82   30.31
   2   2  11 1800.54   29.99
  -2  -2 -11 1802.83   31.13
   2  -2  11 1756.27   30.92
  -2  -2 -11 1751.00   28.13
  -2  -2 -11 1744.97   30.96
   2   2  11 1688.43   32.90
  -2   2 -11 1706.33   32.91
  -2   2 -11 1798.87   29.68
   0   0 -13    0.93    1.64
   8   0  -3    1.27    1.56
   8   0  -3    0.70    1.99
  -8   0   3    0.19    1.41
  -8   0   3    0.42    1.85
   8   0  -2 3686.85   57.47
  -8   0   2 3815.65   60.66
  -8   0   2 3760.65   59.81
   8   0  -2 3777.32   59.92
  -8   0   2 3725.02   57.06
   2   4   8 2086.31   34.23
  -2  -4  -8 2091.10   33.96
   2   4   8 2120.35   35.08
  -2  -4  -8 2053.83   32.49
  -2   4  -8 2026.58   32.53
  -2   4  -8 2008.91   31.22
  -3  -3  11  331.82    8.66
   3   3 -11  324.51    7.78
   3  -3 -11  320.04    9.39
   3  -3 -11  325.63    9.01
   3  -3 -11  339.97    8.24
  -3   3  11  332.52    7.86
  -3   3  11  328.82    8.50
   3  -3 -11  325.53    7.58
   4  -4  -8  237.35    6.39
  -4   4   8  268.47    8.08
   4  -4  -8  236.98    8.21
  -4   4   8  246.08    7.61
   4   4  -8  248.59    8.08
  -4  -4   8  218.18    6.19
   4   4  -8  230.61    7.17
  -4  -4   8  244.72    6.72
   4   4  -8  238.20    6.50
   4  -4  -8  255.55    6.84
  -4   4   8  233.59    7.26
   4  -4  -8  243.60    8.09
   8   0  -4  984.80   19.27
  -8   0   4 1000.05   17.84
   8   0  -4  980.84   20.23
   4   2   9   40.45    3.13
  -4  -2  -9   40.46    3.35
  -4  -2  -9   40.53    2.79
  -4   2  -9   38.61    2.68
  -4  -2  -9   40.87    2.55
  -4   2  -9   39.69    2.89
   4   2   9   40.89    3.02
  -4   2  -9   39.96    2.92
  -3   5   5 1074.80   20.86
  -3   5   5 1082.62   19.44
   3  -5  -5 1023.18   22.41
  -3  -5   5 1030.68   19.20
  -3  -5   5 1065.86   18.97
   3   5  -5 1073.63   20.98
   3  -5  -5 1062.71   18.49
   3   5  -5  955.13   20.18
  -3   5   5 1064.96   20.54
   3  -5  -5 1087.12   19.12
  -3   5   5 1082.13   20.18
   2   0  12  473.40   11.12
  -2   0 -12  480.35   10.29
   2   0  12  491.10   12.18
  -2   0 -12  485.34   11.21
  -2   0 -12  497.18   10.96
   4   0  10 2411.13   39.12
  -4   0 -10 2402.66   40.07
   4   0  10 2343.75   38.87
  -4   0 -10 2433.63   37.53
  -4   0 -10 2402.56   39.72
  -3   3  -9   75.20    4.06
  -3   3  -9   76.62    3.34
   3   3   9   77.54    4.02
  -3  -3  -9   75.22    4.26
   3  -3   9   64.55    3.65
   3   3   9   78.26    4.17
   3   3   9   75.34    3.63
  -3  -3  -9   76.10    3.32
  -3   3  -9   74.94    3.66
  -3   5  -3  201.57    7.13
  -3  -5  -3  205.10    6.53
   3   5   3  207.13    6.99
   3   5   3  207.97    6.64
  -3   5  -3  203.76    5.98
   3  -5   3  199.37    5.67
  -3  -1  13  202.88    6.33
   3  -1 -13  198.48    5.56
   3  -1 -13  209.07    6.09
   3   1 -13  199.23    5.88
  -3   1  13  202.63    6.34
   3  -1 -13  197.74    6.32
  -3  -1  13  198.84    5.61
  -3   1  13  205.41    5.76
   8   0  -1   -0.08    1.92
  -8   0   1    0.19    1.91
   8   0  -1   -0.03    1.25
  -8   0   1   -0.70    1.82
   8   0  -1    3.58    1.88
  -8   0   1   -0.02    1.86
  -5   3  -6  868.38   27.67
  -5   3  -6  949.78   17.66
  -5   3  -6  944.08   17.93
  -5  -3  -6  954.24   17.22
  -5   3  -6  973.10   18.18
  -5  -3  -6  937.26   19.49
  -5   3  -6  944.31   18.75
  -3   1 -11  689.06   14.22
  -3  -1 -11  698.45   14.81
   3  -1  11  725.33   15.08
  -3   1 -11  707.56   14.29
  -3  -1 -11  716.10   13.88
   3  -1  11  692.66   17.49
   3   1  11  687.32   14.43
  -3   1 -11  651.24   14.91
  -3  -1 -11  720.30   14.38
  -8   0   5   -0.00    1.55
   8   0  -5    0.29    1.74
  -8   0   5    0.26    1.48
   8   0  -5    0.41    1.45
   1   5   6 2648.59   42.86
  -1   5  -6 2517.45   40.11
   1   5   6 2547.71   42.44
  -1  -5  -6 2585.73   39.98
   1   5   6 2574.30   41.25
  -1  -5  -6 2492.55   43.02
  -1  -5  -6 2498.44   39.45
   1  -5   6 2417.82   44.31
   1   5   6 2602.41   42.56
  -1   5  -6 2492.32   40.99
  -6   0  11   -0.38    1.66
  -6   0  11   -0.31    0.95
  -6   0  11   -0.06    1.37
   6   0 -11    0.42    1.60
  -7   1  -4   86.09    4.57
   7   1   4   92.44    4.40
  -7   1  -4   86.76    4.48
  -7  -1  -4   87.66    3.98
  -7  -1  -4   86.30    4.02
  -7   1  -4   87.20    4.24
  -7  -1  -4   86.90    4.53
  -7   1  -4   88.57    3.97
  -7  -1  -4   87.19    4.23
  -7   1  -4   87.01    4.20
   4  -2 -12  878.00   18.20
   4  -2 -12  878.49   16.95
   4  -2 -12  871.35   15.63
  -4  -2  12  914.91   17.39
  -4   2  12  911.07   17.81
  -4  -2  12  820.71   22.31
   4   2 -12  873.01   15.99
  -4  -2  12  829.90   20.65
  -4   2  12  867.79   27.90
   8   0   0 2718.32   46.28
  -8   0   0 2758.59   45.03
  -8   0   0 2681.77   43.49
   8   0   0 2778.81   50.41
  -8   0   0 2825.07   46.62
   8   0   0 2762.41   46.26
  -5  -1  12  258.67    6.95
   5  -1 -12  260.05    6.79
  -5   1  12  268.61    6.92
  -5   1  12  265.12    7.31
  -5  -1  12  258.79    8.66
  -5  -1  12  245.31    7.16
   5   1 -12  265.88    6.91
  -7  -3   2 1657.79   28.03
   7   3  -2 1709.43   29.59
  -7   3   2 1651.75   27.96
   7  -3  -2 1695.94   28.25
  -7   3   2 1724.43   28.92
   7   3  -2 1660.32   29.47
  -7  -3   2 1671.65   31.01
   7  -3  -2 1588.95   29.15
  -7  -3   2 1543.35   26.50
  -7   3   2 1635.04   29.52
  -4   0  13    0.29    0.94
   4   0 -13   -0.01    1.32
  -6   0  -7   -0.34    1.59
   6   0   7    0.35    1.19
  -6   0  -7    0.48    1.30
  -6   0  -7   -0.03    1.53
   6   0   7    1.21    1.71
  -6   0  -7    0.71    1.46
   7  -3  -3  235.19    8.03
   7  -3  -3  237.27    6.56
  -7  -3   3  242.77    6.94
  -7  -3   3  236.04    8.12
   7   3  -3  230.71    7.33
  -7  -3   3  232.99    6.65
   7   3  -3  245.49    7.79
  -7   3   3  234.70    7.62
  -7   3   3  224.77    6.33
  -7   3   3  240.00    6.49
   7   1  -9  665.62   14.96
  -7   1   9  644.85   14.62
  -7   1   9  649.93   13.20
   7   1  -9  654.48   12.68
  -7  -1   9  653.32   14.17
   7  -1  -9  652.46   14.65
  -7   1   9  647.81   12.64
  -1  -3 -11  401.25    8.65
   1   3  11  400.15    9.70
  -1  -3 -11  390.90   10.45
  -1   3 -11  404.05    9.42
   1  -3  11  391.06   10.16
  -1   3 -11  399.92    9.99
  -1   3 -11  389.86    8.55
   1   3  11  410.40   10.06
   1   3  11  413.16    9.44
  -1  -5   7   53.58    2.69
   1  -5  -7   53.78    3.04
   1   5  -7   47.58    2.78
   1  -5  -7   53.66    3.70
  -1   5   7   54.18    3.23
  -1   5   7   55.97    3.13
   1   5  -7   54.07    2.97
   1   5  -7   54.08    3.99
  -1   5   7   54.22    3.73
   1  -5  -7   53.22    2.75
  -1   5   7   53.59    3.49
  -1  -5   7   48.10    2.90
  -7   3   1  290.18    7.39
   7  -3  -1  288.67    7.30
  -7   3   1  297.10    7.46
  -7   3   1  285.62    8.76
   7   3  -1  293.22    8.55
   7   3  -1  286.57    8.41
  -7  -3   1  284.15    8.76
   7  -3  -1  288.87    9.10
  -7   3   1  282.83    8.49
  -6   2  10 2023.09   33.99
  -6  -2  10 2033.35   33.41
   6  -2 -10 1965.28   34.17
  -6   2  10 2015.70   33.29
  -6  -2  10 1973.10   41.56
   6   2 -10 2084.72   35.99
   6   2 -10 2035.74   32.56
   6  -2 -10 2020.31   36.73
   7   3  -4  406.24    9.20
  -7  -3   4  427.90    9.88
   7   3  -4  410.92   10.66
  -7  -3   4  412.64    9.50
  -7   3   4  414.60    9.64
  -7  -3   4  416.32   11.09
   7   3  -4  429.99   11.00
  -7   3   4  415.27   10.72
   7  -3  -4  418.65    9.64
  -7   3   4  416.19    9.27
  -6  -4   2  970.82   17.57
  -6  -4   2  985.51   20.15
  -6  -4   2 1015.59   18.13
   6   4  -2  888.33   18.15
   6   4  -2  977.94   20.11
  -6   4   2  981.71   19.42
   6  -4  -2  968.01   17.28
  -6   4   2  988.14   17.51
  -6   4   2  991.37   18.07
   8   0  -6    8.30    1.87
   8   0  -6    9.29    2.29
  -8   0   6    8.36    2.16
  -8   0   6    8.99    1.89
   8   0  -6    8.31    1.96
   3   5  -6 2011.34   39.52
  -3  -5   6 2126.77   33.47
  -3  -5   6 2031.18   32.65
  -3   5   6 2093.17   35.81
   3  -5  -6 2085.08   36.36
   3  -5  -6 2087.75   32.67
  -3   5   6 2107.76   33.78
  -3   5   6 2065.75   40.36
  -3   5   6 2097.94   36.68
   3   5  -6 2098.77   36.15
   3  -5  -6 2067.77   32.45
  -6   4   3 1497.88   24.92
  -6   4   3 1501.86   26.81
   6  -4  -3 1482.89   24.14
  -6  -4   3 1546.35   25.90
  -6  -4   3 1490.27   25.60
  -6   4   3 1465.94   25.02
   6   4  -3 1524.58   27.04
  -6  -4   3 1441.79   26.32
   6   4  -1 2094.90   34.89
  -6   4   1 2110.49   35.77
  -6   4   1 2039.99   33.42
  -6   4   1 2122.97   34.31
  -6  -4   1 2030.20   34.96
  -6  -4   1 2080.62   33.58
   6  -4  -1 2047.53   33.26
  -6  -4   1 2072.21   38.43
   3   5   4    0.08    1.54
   3   5   4    0.11    1.44
  -3   5  -4   -0.04    1.12
  -3  -5  -4    0.31    1.29
   3  -5   4    0.54    1.06
  -3  -5  -4    0.77    1.32
   3   5   4    0.11    1.32
  -3   5  -4    0.25    1.65
   4   4   6  638.36   13.88
  -4   4  -6  604.25   13.04
  -4   4  -6  637.54   12.28
  -4   4  -6  616.24   12.49
  -4  -4  -6  640.55   12.60
   4   4   6  559.48   12.20
   4   4   6  642.71   14.26
  -4  -4  -6  646.49   13.79
  -4  -4  -6  625.55   14.22
   6   2   6  775.13   16.25
  -6  -2  -6  866.01   16.53
  -6  -2  -6  870.69   16.18
  -6  -2  -6  860.14   26.67
  -6   2  -6  836.22   15.80
  -6   2  -6  857.71   17.14
  -6   2  -6  871.74   17.40
  -6   2  -6  845.35   17.12
   6   2   6  893.35   17.39
  -6   2  -6  839.70   17.31
  -2  -4  10  207.73    7.42
  -2  -4  10  209.61    7.90
  -2   4  10  209.12    7.60
  -2   4  10  212.70    8.15
  -2   4  10  207.31    8.11
   2   4 -10  212.84    8.80
   2  -4 -10  214.56    8.65
   2  -4 -10  217.52    8.02
   2  -4 -10  198.10    8.48
   2   4 -10  170.24    7.65
   2   4 -10  209.58    7.61
   2  -4 -10  204.16    7.26
   5   3 -10  731.12   22.87
   5  -3 -10  736.80   23.04
  -5   3  10  741.83   22.40
  -5  -3  10  727.86   23.38
  -5   3  10  743.55   22.02
   5  -3 -10  726.67   21.32
   5  -3 -10  758.63   22.30
   5  -3 -10  751.96   23.31
   5   3 -10  761.59   22.38
  -5  -3  10  720.91   22.35
   7   3   0  147.09    6.70
  -7  -3   0  142.44    6.81
  -7   3   0  149.05    5.97
   7   3   0  140.81    6.38
  -7   3   0  155.60    7.08
   7  -3   0  146.33    5.96
  -7   3   0  140.43    5.84
  -7   3   0  146.15    6.78
   2  -2 -13  202.19    7.55
   2   2 -13  203.27    7.51
   2  -2 -13  198.38    7.04
  -2  -2  13  196.97    7.61
   2  -2 -13  198.08    7.92
  -2   2  13  202.31    7.35
  -2   2  13  192.35    7.62
  -8   0  -1   -0.12    1.65
   8   0   1   -0.27    1.87
   8   0   1   -0.01    1.65
  -8   0  -1   -0.45    1.63
  -8   0  -1   -0.23    1.62
   8   0   1    1.08    1.55
  -6  -4   4  656.45   20.22
   6   4  -4  661.33   20.67
  -6  -4   4  639.50   19.26
   6  -4  -4  671.12   20.10
   6  -4  -4  613.99   20.22
  -6   4   4  639.14   20.40
  -6   4   4  651.88   19.78
  -6   4   4  666.66   19.79
   6   4  -4  607.35   19.58
  -6  -4   4  654.59   21.06
   7   3  -5  266.70   10.23
  -7  -3   5  257.35   10.23
   7   3  -5  263.72   10.15
  -7   3   5  264.98   10.15
  -7   3   5  259.49    9.38
  -7   3   5  270.41    9.37
   7  -3  -5  264.40    9.10
  -7  -3   5  257.56    9.22
  -7  -3   5  260.72    9.50
   7   3  -5  251.38    8.83
  -6   4   0  842.64   24.49
  -6   4   0  814.54   23.98
   6   4   0  758.88   23.71
  -6  -4   0  743.72   22.41
   6  -4   0  822.93   25.20
   6   4   0  822.78   24.95
  -6  -4   0  815.39   24.03
  -6  -4   0  820.10   25.63
  -6  -4   0  830.10   25.50
  -6   4   0  841.75   25.90
   0   4  10  353.16   12.04
   0   4  10  357.71   11.75
   0   4 -10  289.56   10.24
   0  -4 -10  342.62   12.46
   0  -4 -10  358.75   12.74
   0  -4  10  328.01   12.37
   0   4  10  351.22   12.21
   0  -4 -10  350.66   12.43
   0  -4 -10  339.91   10.96
   0   4 -10  348.88   11.45
  -4  -4   9  833.89   24.55
  -4  -4   9  822.53   24.21
   4  -4  -9  872.25   25.30
  -4   4   9  832.73   24.78
   4  -4  -9  834.00   25.95
   4  -4  -9  839.52   25.49
   4   4  -9  860.47   26.30
  -4   4   9  791.72   23.48
   4   4  -9  848.71   27.61
   4  -4  -9  839.43   24.23
   4   4  -9  819.59   23.90
  -1   1 -13   20.84    2.41
   1  -1  13   19.16    2.35
  -1  -1 -13   21.51    1.91
   1  -1  13   20.10    2.26
  -1  -1 -13   19.30    2.10
  -1   1 -13   21.41    2.12
  -1   1 -13   20.01    1.78
   1   1  13   19.54    2.15
  -1  -1 -13   21.20    2.47
   1  -3 -12 1169.26   34.30
  -1   3  12 1253.05   35.63
  -1  -3  12 1168.98   34.63
  -1   3  12 1188.86   34.40
   1   3 -12 1176.38   33.97
   1  -3 -12 1134.72   33.77
   1  -3 -12 1197.78   33.80
  -5  -1  -9   37.03    2.94
   5  -1   9   36.16    3.36
  -5   1  -9   36.14    3.08
  -5   1  -9   37.35    2.89
   5   1   9   35.92    2.99
   5   1   9   37.41    2.97
  -5  -1  -9   34.57    3.08
  -5   1  -9   36.10    2.92
  -5  -1  -9   37.76    2.76
  -5  -1  -9   39.01    3.37
  -8   0   7    0.39    1.38
  -8   0   7   -0.44    1.66
   8   0  -7    0.31    1.43
   8   0  -7    0.42    1.72
  -2   0  14   58.26    3.27
   2   0 -14   58.88    3.15
  -2   0  14   52.98    3.43
   2   0 -14   60.84    3.49
   6   4  -5 1080.63   31.98
  -6   4   5 1115.50   31.83
   6  -4  -5 1129.08   33.63
   6  -4  -5 1177.39   33.61
  -6   4   5 1110.11   32.35
  -6  -4   5 1145.61   34.39
  -6   4   5 1176.44   35.09
  -6  -4   5 1187.82   34.27
   6   4  -5 1112.20   32.73
   6   4  -5 1148.71   33.20
   6  -4  -5 1144.76   34.51
  -6  -4   5 1172.76   33.38
   1  -5   7  748.90   23.30
   1   5   7  797.39   24.76
   1   5   7  787.50   24.09
  -1  -5  -7  786.96   24.47
  -1   5  -7  789.49   23.79
   1   5   7  798.17   24.60
  -1  -5  -7  811.80   23.94
   1   5   7  813.55   24.08
  -1  -5  -7  786.26   22.88
  -1   5  -7  769.13   25.59
  -7   3  -1  129.27    5.49
  -7   3  -1  127.47    6.27
  -7   3  -1  126.27    6.25
   7   3   1  130.38    6.15
  -7  -3  -1  122.11    6.18
   7   3   1  124.71    5.94
  -7  -3  -1  118.94    5.27
  -7   3  -1  117.72    5.25
  -7   3  -1  103.94    5.68
  -7   3  -1  117.63    6.02
  -2  -4  -9   -0.25    1.46
   2   4   9   -0.15    1.81
   2  -4   9    0.00    1.43
  -2  -4  -9    0.29    1.75
  -2   4  -9    0.05    1.23
  -2   4  -9    0.12    1.40
   2   4   9   -0.29    1.54
   2   4   9    0.26    1.52
  -6   4  -1  803.80   23.42
  -6   4  -1  784.41   24.27
  -6   4  -1  781.73   23.19
   6   4   1  773.37   23.94
  -6  -4  -1  805.19   24.68
  -6  -4  -1  776.42   24.49
  -6  -4  -1  783.09   23.23
   6   4   1  726.82   22.95
  -6   4  -1  732.29   22.47
  -5  -3  -7   23.19    2.81
  -5   3  -7   23.34    2.41
  -5   3  -7   22.45    2.28
  -5  -3  -7   22.65    2.12
  -5   3  -7   22.38    2.19
  -5   3  -7   22.35    2.67
  -5   3  -7   23.77    2.27
  -7   1  -5  673.75   20.36
  -7  -1  -5  663.34   20.17
  -7  -1  -5  662.99   21.04
   7   1   5  639.86   20.51
  -7   1  -5  663.90   20.64
  -7  -1  -5  647.73   20.18
  -7   1  -5  637.29   20.21
   7  -1   5  649.38   21.03
  -7   1  -5  623.66   19.84
   7   1   5  677.50   20.77
  -7  -1  -5  664.18   20.63
  -7   1  -5  637.00   20.40
   7  -3  -6 1629.69   56.97
   7   3  -6 1919.32   54.31
   7  -3  -6 1609.68   63.86
   7   3  -6 1875.16   52.01
  -7  -3   6 1862.30   53.34
  -7  -3   6 1846.37   55.88
   7   3  -6 1847.20   52.38
   7  -3  -6 1934.38   53.51
  -7  -3   6 1850.91   51.81
  -7   3   6 1862.90   53.69
   0   6   0  413.06   14.16
   0  -6   0  411.89   14.53
   0  -6   0  402.83   13.08
   0   6   0  411.83   13.34
   0  -6   0  416.29   12.98
   0   2  13  246.27    8.84
   0  -2  13  237.89    8.89
   0   2  13  253.10    9.46
   0  -2 -13  247.63    8.85
   0   2 -13  246.77    8.91
   0  -2 -13  242.39    8.21
  -8   2   3  541.71   16.82
  -8  -2   3  508.82   16.97
   8   2  -3  528.78   17.19
  -8   2   3  519.97   16.44
  -8  -2   3  470.05   15.03
   8   2  -3  519.57   16.03
  -8   2   3  519.67   17.21
   8   2  -3  520.43   17.18
   8  -2  -3  523.58   17.56
   8  -2  -3  522.20   16.13
  -8  -2   3  520.53   16.69
   8   2  -2   78.49    4.89
   8  -2  -2   77.14    4.02
  -8   2   2   77.23    4.72
  -8  -2   2   75.31    4.00
   8  -2  -2   73.00    4.69
   8   2  -2   77.97    4.70
  -8   2   2   76.41    4.01
  -8  -2   2   76.70    5.00
   0  -6  -1   33.11    2.36
   0   6   1   34.49    2.69
   0  -6   1   33.11    2.34
   0   6  -1   31.90    2.44
   0  -6   1   28.55    2.41
   0  -6  -1   33.62    2.58
   0   6   1   33.27    3.07
   0  -6   1   34.12    3.38
   0  -6  -1   34.32    3.47
   0   6  -1   32.60    3.03
   0   6   1   32.23    3.12
   3   5  -7  885.62   28.21
   3   5  -7  901.59   26.60
   3   5  -7  920.69   27.87
  -3  -5   7  912.18   26.37
  -3  -5   7  922.47   26.98
   3  -5  -7  895.64   25.82
   3  -5  -7  902.96   27.73
  -3   5   7  943.68   28.01
  -3   5   7  931.83   28.26
  -3   5   7  819.11   26.71
   3  -5  -7  928.20   26.93
  -3   5   7  931.17   27.20
   3  -5  -7  833.25   25.46
  -3  -3  12 1838.85   54.55
  -3   3  12 1840.77   52.03
   3  -3 -12 1838.93   51.60
   3  -3 -12 1816.31   50.11
   3  -3 -12 1834.12   52.63
   3  -3 -12 1855.68   53.26
   3   3 -12 1828.34   50.62
  -3   3  12 1824.70   52.77
   8   0   2  578.89   18.91
   8   0   2  623.59   19.52
  -8   0  -2  598.65   19.58
  -8   0  -2  600.94   18.75
  -8   0  -2  615.63   18.69
  -8   2   4 1340.14   39.72
  -8   2   4 1341.79   38.57
   8   2  -4 1398.11   40.62
   8  -2  -4 1322.69   39.64
  -8  -2   4 1328.63   38.29
  -8   2   4 1410.28   40.05
   8   2  -4 1371.75   38.48
   8   2  -4 1374.27   39.92
  -8  -2   4 1329.41   39.94
   8  -2  -4 1377.07   39.04
  -3  -5  -5  491.49   15.62
  -3   5  -5  456.26   14.08
   3   5   5  471.70   15.84
   3  -5   5  464.67   14.75
   3   5   5  487.08   15.95
  -3   5  -5  468.73   15.92
  -3  -5  -5  468.98   14.41
   3   5   5  478.41   15.65
  -7  -1  10 1347.40   40.76
   7   1 -10 1343.42   38.70
  -7   1  10 1377.38   39.43
  -7   1  10 1362.83   39.80
   7  -1 -10 1311.62   38.42
   7   1 -10 1392.31   40.59
  -7   1  10 1342.51   42.48
  -2  -2 -12  207.82    8.46
   2   2  12  208.44    7.95
  -2  -2 -12  199.34    8.29
   2   2  12  206.52    8.72
   2  -2  12  202.14    8.10
  -2  -2 -12  210.85    7.87
  -2   2 -12  203.77    7.70
   2   2  12  212.93    8.07
  -2   2 -12  194.16    7.43
  -2  -2 -12  203.03    7.24
  -4  -2 -10  618.14   19.79
  -4  -2 -10  625.72   19.04
   4   2  10  625.23   19.55
  -4   2 -10  612.97   19.74
   4   2  10  636.27   20.17
  -4  -2 -10  611.15   18.43
   4  -2  10  622.55   19.64
  -4   2 -10  604.90   18.78
  -4   2 -10  630.02   19.36
   3  -3  10  105.61    5.66
  -3   3 -10   96.53    4.68
   3   3  10  102.03    5.25
   3   3  10  102.14    4.96
   3   3  10  100.52    4.95
  -3  -3 -10   97.94    4.41
  -3   3 -10   97.39    4.35
  -3  -3 -10   97.82    5.32
  -3   3 -10   95.82    4.92
  -1   5   8  534.58   17.05
  -1  -5   8  533.73   16.85
   1  -5  -8  556.03   17.14
  -1   5   8  545.29   17.72
  -1  -5   8  528.48   16.27
   1   5  -8  545.11   17.93
  -1   5   8  541.91   17.58
   1   5  -8  537.00   16.59
   1   5  -8  462.83   15.25
   1  -5  -8  547.66   16.41
   1  -5  -8  534.63   17.53
  -8  -2   1  210.11    8.76
  -8  -2   1  211.65    7.88
   8  -2  -1  212.08    8.98
  -8   2   1  203.46    7.55
   8  -2  -1  214.72    7.88
   8   2  -1  211.11    8.50
   8   2  -1  210.82    8.68
  -8   2   1  202.21    8.36
  -8   2   1  211.83    8.61
  -6   0  12  936.11   27.88
   6   0 -12 1027.08   29.32
  -6   0  12 1021.11   29.77
  -6   0  12 1017.68   31.95
   0  -6  -2   28.67    2.51
   0   6   2   27.39    2.83
   0  -6   2   29.90    3.16
   0   6   2   29.91    3.10
   0   6   2   29.73    3.00
   0  -6  -2   29.45    2.42
   0  -6   2   27.47    2.40
   0  -6  -2   29.80    3.18
   0   6  -2   28.23    2.45
   0   6  -2   28.70    3.05
   0   6   2   30.16    2.88
   0  -6   2   26.30    2.69
  -1  -1  14  272.80   11.26
   1   1 -14  304.29   10.70
   1  -1 -14  307.04   10.87
  -1   1  14  322.70   11.21
  -1  -1  14  320.89   11.40
   1  -1 -14  322.58   10.84
  -6   4   6  468.47   15.15
   6  -4  -6  458.48   15.83
   6  -4  -6  452.93   14.07
  -6  -4   6  466.34   16.16
   6  -4  -6  431.35   15.29
   6   4  -6  440.60   15.03
   6   4  -6  465.09   14.58
  -6  -4   6  466.33   14.75
  -6   4   6  525.03   17.10
   6  -4  -6  482.74   14.94
   6   4  -6  449.97   15.38
  -6  -4   6  481.32   15.36
  -6   4   6  471.15   14.61
   8  -2  -5   97.60    4.64
   8   2  -5   97.02    5.21
  -8  -2   5   95.18    5.38
  -8  -2   5   97.68    4.95
  -8   2   5   97.01    4.68
   8   2  -5   96.78    4.53
   8  -2  -5   97.87    5.44
   8   2  -5   97.00    5.37
   4   0  11    0.07    1.60
  -4   0 -11   -0.14    1.34
  -4   0 -11   -0.18    1.65
   4   0  11   -0.28    1.81
  -4   0 -11   -0.01    1.61
   0   0 -14   75.51    4.18
   0   0 -14   79.17    4.09
   0   0  14   79.50    4.27
   0   0 -14   77.63    3.64
   0   0  14   78.49    4.28
   6   2 -11 2572.30   70.36
   6  -2 -11 2567.18   73.50
  -6   2  11 2598.90   73.81
   6  -2 -11 2371.93   69.57
  -6   2  11 2417.40   68.69
  -6  -2  11 2539.87   71.11
  -6  -2  11 2498.02   70.22
   6   2 -11 2680.91   75.53
  -6   4  -2  452.23   14.36
  -6   4  -2  459.00   14.34
  -6   4  -2  410.60   13.92
   6   4   2  451.03   14.77
  -6  -4  -2  447.31   15.35
   6   4   2  421.57   14.25
  -6  -4  -2  457.87   15.11
  -6  -4  -2  451.55   14.49
  -6   4  -2  442.18   15.03
  -6   4  -2  436.57   14.97
  -6   0  -8  464.93   15.24
   6   0   8  491.16   16.51
  -6   0  -8  458.10   15.45
  -6   0  -8  478.80   15.30
  -6   0  -8  478.14   15.95
   6   0   8  489.40   15.57
   7   3   2  346.74   12.11
  -7   3  -2  349.22   11.69
  -7  -3  -2  350.12   12.65
  -7   3  -2  365.48   11.85
  -7   3  -2  351.64   12.55
   7   3   2  375.93   13.05
  -7   3  -2  330.71   12.20
  -7  -3  -2  360.07   11.89
  -7   3  -2  366.61   13.17
   8   0  -8 1587.00   44.52
   8   0  -8 1615.71   46.38
  -8   0   8 1591.14   45.95
  -8   0   8 1562.51   44.16
  -4  -4  -7  332.73   11.33
  -4   4  -7  322.43   10.56
  -4  -4  -7  320.73   11.80
  -4   4  -7  323.16   11.82
  -4  -4  -7  319.10   10.46
  -4   4  -7  316.23   10.68
   4   4   7  326.07   11.66
   4   4   7  320.79   11.34
  -4   4  -7  313.26   11.11
   3  -1 -14 2149.87   59.53
  -3  -1  14 2090.05   59.77
  -3   1  14 2118.74   59.28
   3  -1 -14 2150.58   59.02
   3  -1 -14 2119.66   59.43
  -3  -1  14 1995.57   55.01
  -3   1  14 2142.23   59.93
   3   1 -14 2113.16   59.05
  -2   0 -13   -0.34    1.09
  -2   0 -13   -0.13    1.58
  -8   2   0  186.51    7.92
   8   2   0  192.37    8.15
   8   2   0  200.20    8.11
  -8  -2   0  188.11    7.26
  -8  -2   0  184.70    7.96
  -8  -2   0  185.02    7.23
  -8   2   0  184.63    7.95
  -8   2   0  184.61    7.78
   8   2   0  187.35    7.92
  -8   2   0  185.96    7.17
   8  -2   0  182.14    8.01
  -7  -3   7   43.80    3.08
   7   3  -7   44.10    3.51
   7   3  -7   42.38    2.92
  -7  -3   7   43.71    2.96
   7  -3  -7   45.89    2.93
   7  -3  -7   39.04    3.52
   7  -3  -7   40.86    3.17
  -7   3   7   43.45    3.19
   7   3  -7   44.71    3.63
  -5   5   2 3805.01  106.16
   5   5  -2 3884.23   86.36
  -5   5   2 3473.72  120.65
  -5   5   2 3743.37  104.31
   5   5  -2 3948.59   87.31
   5  -5  -2 3838.98   84.39
   5  -5  -2 3623.37   98.87
  -5  -5   2 3966.48   90.40
  -5   5   2 3841.15   83.50
  -5  -5   2 3863.86   87.36
  -5  -5   2 3815.72  104.14
   4  -2 -13  336.33   11.48
  -4  -2  13  329.91   12.35
  -4  -2  13  374.92   12.79
  -4   2  13  374.69   12.74
  -4   2  13  384.81   13.39
   4  -2 -13  398.34   14.63
   4  -2 -13  368.72   12.44
   4  -2 -13  369.29   11.70
   4   2 -13  375.61   12.15
  -6  -2  -7 1243.14   35.31
  -6   2  -7 1274.97   36.67
  -6   2  -7 1237.60   36.41
   6   2   7 1297.66   37.46
   6   2   7 1262.47   36.88
  -6   2  -7 1233.81   37.38
  -6   2  -7 1244.44   36.40
  -6   2  -7 1250.97   35.73
  -6  -2  -7 1271.03   37.40
  -6  -2  -7 1253.06   36.55
  -5  -1  13  215.27    8.53
  -5  -1  13  229.21    9.29
   5   1 -13  232.31    8.23
   5  -1 -13  236.03    8.40
  -5   1  13  232.68    8.12
  -5  -1  13  216.61    9.35
  -5   1  13  234.39    8.70
  -5  -5   1  254.94    9.15
  -5  -5   1  250.73    9.00
  -5   5   1  219.80    9.93
  -5  -5   1  240.02    9.76
   5   5  -1  252.07    9.83
  -5   5   1  240.45    9.61
  -5   5   1  240.53    8.68
   5  -5  -1  239.04    8.70
  -5   5   1  249.75    8.73
   5   5  -1  242.34    9.09
  -5  -5   1  261.45    9.83
   5  -5  -1  235.56    8.27
  -3   1 -12  174.69    6.99
  -3  -1 -12  170.79    6.83
   3  -1  12  165.77    7.52
   3   1  12  168.76    7.21
  -3  -1 -12  170.91    6.54
   3  -1  12  167.75    7.99
  -3   1 -12  171.44    6.70
  -3   1 -12  167.50    7.22
  -3  -1 -12  172.14    7.85
   0   6   3 2005.06   56.35
   0  -6  -3 1956.54   56.04
   0   6   3 2085.98   58.81
   0   6   3 2065.06   58.42
   0   6  -3 2052.80   58.21
   0  -6  -3 2058.86   59.49
   0  -6   3 2048.16   57.21
   0  -6   3 1989.04   57.85
   0   6  -3 2035.15   57.31
   0   6   3 2034.87   56.19
   5  -3 -11 2323.05   66.23
  -5  -3  11 2223.11   66.21
   5  -3 -11 2363.05   66.63
  -5  -3  11 2237.50   67.30
   5  -3 -11 2273.31   63.44
  -5   3  11 2337.62   64.33
   5  -3 -11 2297.78   63.63
   5   3 -11 2055.63   58.40
  -5   3  11 2371.91   67.17
   5   3 -11 2329.68   64.03
   5  -5  -3  385.81   12.47
  -5   5   3  378.01   12.50
  -5   5   3  385.78   12.30
  -5  -5   3  388.27   13.99
  -5   5   3  383.32   13.57
  -5   5   3  346.05   12.83
   5   5  -3  391.70   13.57
  -5  -5   3  392.71   12.72
   5   5  -3  362.75   12.34
  -5  -5   3  383.00   12.53
   5  -5  -3  365.32   13.45
  -2  -6   1  326.37   10.91
  -2  -6   1  354.11   11.39
   2  -6  -1  353.69   11.55
  -2  -6   1  365.87   12.43
  -2  -6   1  359.54   13.31
   2  -6  -1  355.62   13.47
  -2   6   1  335.80   12.25
  -2   6   1  334.59   12.33
   2   6  -1  370.68   13.05
  -2   6   1  361.30   12.85
  -2   6   1  363.02   11.66
   2   6  -1  354.40   11.78
   2  -6  -1  358.67   11.66
   8   2  -6  389.45   12.57
   8  -2  -6  404.75   13.18
   8   2  -6  408.29   12.54
  -8  -2   6  413.31   13.71
   8  -2  -6  398.21   12.59
   8  -2  -6  380.54   12.69
   8   2  -6  406.33   14.15
  -8   2   6  397.30   12.82
  -5   5   0  115.19    5.71
  -5  -5   0  117.49    5.33
  -5   5   0  113.18    4.76
  -5  -5   0  113.89    4.78
   5  -5   0  107.47    4.71
   5   5   0  115.80    5.11
  -5  -5   0  120.34    4.78
   5   5   0  115.20    5.52
  -5   5   0  103.92    5.28
  -5  -5   0  112.79    5.79
   5  -5   0  109.93    4.45
  -5   5   0  120.58    4.65
  -4  -4  10   53.76    3.20
   4   4 -10   53.64    3.79
  -4  -4  10   51.27    2.98
  -4   4  10   52.45    3.42
   4   4 -10   54.68    3.99
   4  -4 -10   53.61    3.70
   4  -4 -10   54.09    2.97
   4  -4 -10   53.42    4.04
   4  -4 -10   58.03    3.27
   4   4 -10   52.06    2.98
  -4   4  10   53.99    3.08
  -2   6   0   36.21    2.52
   2  -6   0   35.41    3.27
  -2  -6   0   30.00    2.37
  -2   6   0   35.36    3.13
  -2  -6   0   37.53    3.69
  -2  -6   0   37.43    2.51
   2  -6   0   34.02    2.34
  -2  -6   0   36.15    2.80
   2   6   0   36.03    2.70
   2   6   0   37.48    3.18
  -2   4  11  421.66   12.01
   2  -4 -11  394.16   12.33
   2  -4 -11  399.10   12.17
   2   4 -11  416.35   11.36
   2   4 -11  416.74   12.88
   2  -4 -11  425.97   11.85
   2   4 -11  377.96   11.47
  -2  -4  11  403.62   11.68
  -2   4  11  415.51   11.43
   2  -4 -11  409.35   10.86
  -2   4  11  411.65   12.02
  -4   0  14  460.95   12.15
   4   0 -14  465.78   12.61
  -2   6   2 1496.16   36.35
  -2  -6   2 1418.96   33.90
   2   6  -2 1314.02   33.52
   2  -6  -2 1459.00   33.51
  -2  -6   2 1419.35   36.99
  -2   6   2 1455.22   34.78
   2   6  -2 1462.43   35.00
   2  -6  -2 1363.32   33.91
  -2  -6   2 1418.88   37.16
  -2  -6   2 1480.89   34.28
  -2   6   2 1467.58   34.13
   2  -6  -2 1458.01   33.58
  -2   6   2 1424.18   36.72
  -8   0  -3    0.28    1.64
  -8   0  -3   -0.46    1.67
   8   0   3    0.12    1.38
  -8   0  -3   -0.43    1.44
   1   3  12   40.18    3.31
   1   3  12   40.12    2.78
  -1  -3 -12   36.39    3.11
  -1   3 -12   38.57    2.72
   1  -3  12   33.34    2.66
  -1   3 -12   33.04    2.42
  -1  -3 -12   39.67    2.51
   1   3  12   38.53    2.91
  -1   3 -12   29.28    2.61
  -5   5   4 1354.54   33.33
   5   5  -4 1486.48   35.08
  -5  -5   4 1481.58   36.05
   5  -5  -4 1406.85   35.65
   5   5  -4 1500.47   35.78
  -5  -5   4 1393.89   32.31
  -5   5   4 1482.06   34.34
  -5   5   4 1496.07   35.86
  -5   5   4 1453.22   34.13
   5  -5  -4 1450.10   33.32
  -5  -5   4 1456.38   33.73
  -2  -6  -1 1068.08   27.38
   2  -6   1 1066.03   25.00
  -2  -6  -1 1091.08   25.72
   2  -6   1 1039.21   29.25
   2   6   1 1081.83   27.07
  -2   6  -1 1074.15   25.70
  -2   6  -1 1021.03   25.98
   2   6   1 1076.76   25.81
  -2  -6  -1  998.34   28.28
   6  -4  -7  131.73    6.18
  -6   4   7  133.95    5.33
   6  -4  -7  130.79    4.89
   6   4  -7  137.27    5.32
  -6  -4   7  133.21    5.26
  -6   4   7  135.54    5.98
   6  -4  -7  137.33    5.21
   6   4  -7  129.51    5.91
  -6  -4   7  139.95    5.44
   6  -4  -7  126.37    5.77
   6   4  -7  132.03    5.97
  -1  -5  -8   40.68    2.56
  -1  -5  -8   43.03    3.08
  -1  -5  -8   42.66    3.51
  -1   5  -8   40.27    3.54
   1   5   8   42.32    3.22
  -1   5  -8   45.56    3.03
   1   5   8   43.89    3.37
   1   5   8   40.39    3.08
   1  -5   8   39.12    2.51
  -1   5  -8   40.35    2.76
   3   5  -8 1896.20   51.80
   3  -5  -8 1895.81   45.72
   3  -5  -8 2022.52   48.17
  -3   5   8 2047.89   34.79
   3   5  -8 2006.43   45.17
   3  -5  -8 2064.15   32.77
  -3  -5   8 1862.64   51.55
  -3   5   8 1880.83   43.31
   3   5  -8 2031.51   47.17
  -3   5   8 2017.56   47.29
   3  -5  -8 1989.43   44.68
  -3  -5   8 1910.19   44.62
   8   2   1  438.46   12.79
  -8   2  -1  430.41   12.11
  -8  -2  -1  423.05   11.85
  -8   2  -1  423.53   12.66
  -8  -2  -1  430.50   11.96
   8   2   1  417.24   12.66
  -8   2  -1  390.53   13.78
  -8  -2  -1  426.98   13.23
   8   2   1  426.38   12.90
  -8   2  -1  427.33   12.71
   3   5   6  281.11    9.31
  -3  -5  -6  267.86    7.93
   3   5   6  273.04    8.55
  -3  -5  -6  286.75    8.97
   3   5   6  277.36    9.22
   3   5   6  277.88    9.58
  -3   5  -6  273.62    8.35
  -3   5  -6  273.42    9.76
  -6  -4  -3  379.38   10.70
  -6   4  -3  375.20   11.81
  -6   4  -3  372.91   11.86
  -6   4  -3  380.01   11.45
  -6   4  -3  371.08   11.72
  -6   4  -3  397.22   10.96
   6   4   3  390.82   11.51
  -6  -4  -3  399.04   11.72
  -6  -4  -3  388.40   11.08
  -6  -4  -3  380.04   12.04
   6   4   3  370.48   11.40
   0  -4 -11  188.27    6.58
   0  -4  11  174.95    6.58
   0   4 -11  176.81    6.41
   0   4 -11  184.46    7.21
   0   4 -11  161.38    5.94
   0   4  11  187.17    6.50
   0   4  11  180.49    6.76
   0  -4 -11  181.69    5.92
   0  -4 -11  173.80    6.93
   0   4  11  182.55    6.71
   0  -4 -11  175.00    7.12
  -5  -5  -1  421.14   12.21
  -5   5  -1  394.72   11.84
  -5  -5  -1  392.61   11.12
  -5  -5  -1  404.73   12.61
  -5   5  -1  414.96   12.69
   5   5   1  418.31   12.78
  -5   5  -1  400.97   12.51
  -5   5  -1  414.43   11.25
  -5  -5  -1  402.61   11.02
   5   5   1  423.64   12.35
  -7   1  -6   39.87    3.21
   7   1   6   41.75    3.05
  -7  -1  -6   41.49    3.13
  -7   1  -6   39.72    3.22
  -7   1  -6   39.57    2.98
  -7   1  -6   40.08    3.03
  -7  -1  -6   39.52    2.86
  -7  -1  -6   40.03    3.30
   7   1   6   39.15    3.34
  -7   1  -6   45.87    3.10
   7  -1   6   40.10    3.51
  -2  -6   3 1162.76   29.52
  -2  -6   3 1127.31   30.57
  -2   6   3 1184.62   29.61
   2   6  -3 1175.65   28.20
  -2   6   3 1159.61   29.95
  -2  -6   3 1185.13   27.59
  -2   6   3 1169.86   27.64
  -2  -6   3 1097.61   30.77
   2  -6  -3 1110.17   28.07
   2  -6  -3 1145.70   27.13
  -2   6   3 1188.81   29.14
   2   6  -3 1173.72   28.97
   0   6   4 1160.76   28.07
   0  -6  -4 1162.13   28.04
   0   6   4 1072.23   26.27
   0   6   4 1184.06   29.36
   0   6   4 1143.82   28.01
   0  -6  -4 1167.79   29.60
   0   6  -4 1140.53   28.51
   0  -6   4 1150.01   26.93
   0   6  -4 1134.34   27.22
  -7   3  -3  339.71   11.04
  -7   3  -3  332.07    9.68
  -7   3  -3  347.10    9.94
   7   3   3  320.05   10.38
   7   3   3  328.71   10.36
  -7  -3  -3  325.79    9.59
  -7   3  -3  332.24   10.86
  -7   3  -3  313.36   10.72
  -7  -3  -3  332.90   10.97
   7   3   3  335.44   10.50
  -2  -6  -2    0.82    1.39
   2   6   2    0.04    1.89
  -2   6  -2    0.22    1.46
   2  -6   2   -0.01    1.07
   2   6   2    0.97    1.46
  -2   6  -2    0.61    1.61
  -2  -6  -2   -0.10    1.34
  -2  -6  -2   -0.53    1.85
  -5   3  -8  103.30    4.33
  -5   3  -8  104.98    5.11
  -5  -3  -8   95.87    4.50
  -5   3  -8  102.08    4.71
   5   3   8  105.42    4.85
  -5  -3  -8  101.98    5.25
  -5   3  -8   99.14    4.90
  -5  -3  -8  104.74    4.39
  -8   0   9   -0.51    1.53
   8   0  -9    0.60    1.85
  -8   0   9   -0.93    1.79
   8   0  -9   -0.67    1.44
   7  -3  -8   91.61    4.64
   7   3  -8  102.60    5.36
  -7  -3   8  100.04    4.46
   7  -3  -8  100.17    5.36
   7   3  -8  102.82    5.21
   7  -3  -8  100.94    4.33
  -7   3   8  100.50    4.54
   7   3  -8   94.27    4.17
  -7  -3   8  101.57    4.64
   8  -2  -7  162.99    5.89
   8   2  -7  167.58    6.89
   8  -2  -7  156.21    6.94
  -8  -2   7  164.04    6.48
   8   2  -7  162.32    5.81
   8  -2  -7  160.13    6.11
   8  -2  -7  160.83    6.74
  -8   2   7  165.12    6.92
   8   2  -7  165.51    6.98
  -8   2   7  162.46    5.90
  -7   1  11   31.51    2.43
  -7   1  11   30.85    2.95
  -7   1  11   31.78    2.85
   7   1 -11   33.08    3.17
   7   1 -11   32.22    2.54
   7  -1 -11   28.58    2.39
  -7  -1  11   30.38    2.93
  -5   1 -10  717.12   18.25
   5   1  10  722.09   18.47
  -5  -1 -10  706.32   19.63
   5  -1  10  716.19   19.82
   5   1  10  716.15   19.19
  -5   1 -10  666.13   17.05
  -5  -1 -10  702.21   17.68
  -5  -1 -10  708.94   18.77
  -5   1 -10  715.97   18.96
  -5  -1 -10  700.88   18.03
  -2  -2  14 1071.28   26.26
   2  -2 -14 1110.61   27.37
  -2   2  14 1077.80   25.73
   2  -2 -14 1094.16   25.65
   2   2 -14 1074.70   25.91
  -2   2  14 1099.67   26.54
   2  -2 -14 1105.60   26.82
  -5   5   5  275.28    8.67
   5   5  -5  284.66    9.28
  -5  -5   5  288.88    8.66
  -5   5   5  277.62    8.25
   5  -5  -5  268.33    9.48
  -5  -5   5  285.81   10.07
  -5  -5   5  282.28    8.58
  -5   5   5  275.40    9.54
   5  -5  -5  281.82    8.44
   5  -5  -5  274.53    9.73
   5  -5  -5  267.47    7.96
  -5   5   5  275.24    9.26
   5   5  -5  278.41    9.47
   2   4  10  326.19   10.20
   2   4  10  310.47    9.63
  -2   4 -10  304.99    8.73
  -2  -4 -10  309.68    8.86
  -2  -4 -10  320.59    9.55
  -2   4 -10  307.87    9.23
  -2   4 -10  313.32   10.34
   2  -4  10  291.43   11.67
   2   4  10  316.96    9.54
   1   5  -9  113.78    5.53
   1  -5  -9  127.50    4.67
   1   5  -9  119.45    4.80
   1  -5  -9  130.46    5.13
  -1  -5   9  119.28    5.02
   1  -5  -9  128.58    5.89
  -1   5   9  119.90    5.25
  -1   5   9  128.97    5.81
   1   5  -9  127.31    6.03
  -1  -5   9  123.67    4.62
  -1   5   9  125.71    5.44
   1  -5  -9  125.77    6.09
  -1   3  13  114.50    4.70
  -1   3  13  115.89    5.94
   1   3 -13  111.87    4.69
   1  -3 -13  110.90    4.35
   1  -3 -13  112.22    5.65
  -1  -3  13  109.05    5.20
   1  -3 -13  112.17    5.76
   2   6  -4 2058.78   35.01
  -2  -6   4 1927.98   46.83
  -2  -6   4 2096.48   33.29
  -2  -6   4 1968.51   45.57
   2  -6  -4 2009.18   45.76
  -2   6   4 2029.38   47.09
  -2  -6   4 2010.59   48.73
  -2   6   4 2055.76   33.93
  -2   6   4 2126.78   35.32
   2   6  -4 2033.83   47.37
   2  -6  -4 1845.14   43.49
  -2   6   4 2090.49   33.67
  -5  -5  -2   12.83    2.04
  -5   5  -2   12.76    2.60
  -5  -5  -2   13.97    2.23
  -5   5  -2   12.50    2.08
   5   5   2   12.17    2.19
  -5   5  -2   12.38    1.85
   5   5   2   13.09    2.23
  -5  -5  -2   13.43    2.78
  -5   5  -2   12.31    1.66
  -8  -2  -2  333.63   10.94
  -8   2  -2  306.47   10.51
   8   2   2  355.06   10.97
   8   2   2  338.01   10.88
   8   2   2  332.16   10.85
  -8   2  -2  340.52   10.72
  -8  -2  -2  325.79   10.06
  -8  -2  -2  337.89   10.04
  -8   2  -2  333.48    9.75
  -8   2  -2  338.98   10.96
  -1   1 -14    0.70    0.91
  -1  -1 -14    0.32    0.99
   1  -1  14    1.06    1.32
   1   1  14    0.15    1.30
  -1   1 -14    0.76    1.28
  -1  -1 -14    0.31    1.65
  -1  -1 -14    0.58    1.92
  -1   1 -14    0.18    1.65
   1  -1  14    0.83    1.74
  -2   6  -3    3.98    1.95
   2  -6   3    3.80    1.26
  -2   6  -3    5.35    1.37
   2   6   3    3.42    1.53
  -2  -6  -3    3.68    1.56
   2   6   3    4.61    1.86
   2   6   3    3.53    1.94
  -2  -6  -3    3.48    2.26
   3  -3 -13  676.74   18.01
   3  -3 -13  617.64   18.04
   3   3 -13  651.12   16.30
   3  -3 -13  582.79   15.55
   3  -3 -13  654.84   16.29
  -3   3  13  673.75   16.93
  -3   3  13  658.93   17.39
  -3  -3  13  643.38   17.32
  -6   0  13   -0.30    1.62
  -6   0  13    0.53    0.99
   6   0 -13    3.16    1.57
  -4  -4  -8   92.53    4.35
  -4   4  -8   88.84    4.31
  -4   4  -8   88.29    3.88
  -4   4  -8   88.49    4.79
   4   4   8   88.94    4.62
  -4  -4  -8   87.51    4.82
  -4   4  -8   86.30    4.12
   4   4   8   90.56    4.80
  -4  -4  -8   89.97    3.96
  -6  -4   8  145.80    5.59
   6  -4  -8  136.83    5.02
   6   4  -8  140.22    6.28
   6  -4  -8  134.72    6.00
  -6   4   8  137.70    5.56
   6   4  -8  137.82    5.99
   6   4  -8  144.19    5.39
   6  -4  -8  144.08    6.57
   6  -4  -8  151.24    5.48
  -6  -4   8  142.36    5.39
  -8   0  -4   27.86    2.75
   8   0   4   27.76    2.43
  -8   0  -4   27.74    2.83
  -8   0  -4   29.43    2.56
   8   0   4   27.03    3.00
  -8   0  -4   28.76    2.65
   6   2 -12  469.22   14.00
  -6  -2  12  414.71   14.06
   6  -2 -12  440.70   13.46
   6  -2 -12  414.10   12.09
   6   2 -12  448.46   12.21
  -6  -2  12  452.11   12.69
  -6   2  12  424.22   12.40
  -6   2  12  448.51   12.00
   0   6   5   73.08    3.79
   0  -6  -5   72.45    4.43
   0   6   5   76.24    4.51
   0   6   5   73.82    4.30
   0   6  -5   67.34    3.49
   0  -6  -5   74.06    3.77
   0   6   5   75.60    4.24
   0   6  -5   73.05    4.41
   0  -6   5   73.29    3.49
   0  -6  -5   70.87    3.33
  -2   0  15   -0.29    1.11
  -2   0  15    1.39    1.83
  -3   3 -11    1.48    1.01
   3   3  11    0.23    1.70
  -3  -3 -11    1.81    1.46
  -3  -3 -11    0.79    1.62
  -3  -3 -11    0.62    2.12
   3  -3  11    0.70    1.52
  -3   3 -11    1.15    1.22
   3   3  11    0.40    1.87
   3   3  11    0.59    1.70
  -3   3 -11    0.81    1.29
  -3  -3 -11    1.37    1.23
  -5  -5   6    5.59    1.58
  -5   5   6    4.03    1.46
   5  -5  -6    4.14    1.41
   5  -5  -6    7.95    1.98
   5   5  -6    4.17    1.95
   5  -5  -6    5.90    1.60
  -5  -5   6    3.39    2.54
  -5   5   6    3.95    1.46
   5  -5  -6    2.78    2.26
  -5   5   6    5.29    1.58
  -5  -5   6    3.38    1.31
   5   5  -6    3.54    1.53
  -6   4  -4  398.13   12.35
  -6   4  -4  376.31   12.05
  -6   4  -4  413.00   11.48
  -6   4  -4  389.31   11.77
  -6  -4  -4  413.63   11.53
  -6   4  -4  385.80   13.73
  -6  -4  -4  431.76   12.38
   6   4   4  397.42   12.40
  -6   4  -4  423.28   12.92
  -6   4  -4  425.05   11.62
  -6  -4  -4  411.11   12.68
   6   4   4  415.97   12.16
  -4   2 -11  873.19   21.72
  -4  -2 -11  869.04   21.46
  -4   2 -11  811.27   22.24
  -4  -2 -11  869.22   21.02
  -4  -2 -11  850.49   22.30
   4   2  11  869.87   22.21
   4  -2  11  812.43   23.53
   4   2  11  874.10   22.34
  -4   2 -11  842.78   21.32
  -4  -2 -11  880.98   23.25
   0   2 -14  242.19    7.79
   0  -2  14  233.30    7.92
   0   2  14  235.69    8.09
   0  -2 -14  244.93    7.85
   0   2  14  236.83    7.82
   0  -2 -14  241.17    7.26
  -6   2  -8  347.48   10.76
  -6  -2  -8  362.26   10.29
  -6   2  -8  352.80   11.31
   6   2   8  367.11   10.94
  -6  -2  -8  357.16   11.43
  -6   2  -8  354.91   10.83
  -6   2  -8  336.94   10.07
  -6  -2  -8  363.00   10.74
   6   2   8  362.29   11.05
   6   0   9    0.10    1.66
  -6   0  -9   -0.06    1.32
  -6   0  -9    0.41    1.61
  -6   0  -9    0.43    1.40
  -6   0  -9    0.27    1.41
   8  -2  -8 1237.35   28.96
  -8   2   8 1194.34   29.80
   8   2  -8 1199.16   29.97
  -8   2   8 1213.81   28.54
   8  -2  -8 1199.82   29.67
   8   2  -8 1216.53   30.28
   8  -2  -8 1185.31   29.20
   8   2  -8 1208.14   28.26
  -8   2   8 1170.03   28.40
  -8  -2   8 1244.15   30.22
  -7  -3  -4   43.85    2.87
   7   3   4   44.49    3.38
  -7   3  -4   41.24    2.93
  -7   3  -4   43.19    3.47
  -7   3  -4   39.78    3.19
  -7  -3  -4   44.32    3.56
  -7   3  -4   44.93    2.86
  -7   3  -4   45.19    3.50
  -7   3  -4   40.00    3.06
   7   3   4   42.30    3.28
   2  -2  13  487.03   13.90
   2   2  13  510.67   13.97
   2   2  13  486.81   13.63
  -2  -2 -13  502.67   13.60
  -2  -2 -13  473.84   13.92
  -2  -2 -13  491.47   14.13
  -2   2 -13  480.91   13.05
  -2   2 -13  439.71   12.26
  -2  -2 -13  496.06   12.90
  -2  -6   5   29.16    2.62
  -2  -6   5   26.40    3.27
  -2   6   5   26.82    2.56
  -2   6   5   28.00    2.89
  -2  -6   5   26.04    2.21
   2   6  -5   23.21    2.42
   2  -6  -5   25.07    2.85
  -2   6   5   27.66    2.70
   2   6  -5   28.05    3.01
   2  -6  -5   27.00    2.35
  -2  -6   5   27.89    2.24
  -2   6   5   28.07    3.12
   2  -6  -5   25.22    2.15
  -5  -3  12 1603.11   47.98
  -5   3  12 1704.58   40.14
   5   3 -12 1646.65   38.01
   5  -3 -12 1710.52   40.79
  -5   3  12 1682.15   39.12
   5  -3 -12 1594.10   37.05
   5  -3 -12 1552.15   37.52
  -5  -3  12 1658.75   42.29
   5  -3 -12 1739.99   39.92
   5   3 -12 1584.10   37.83
   3   5  -9 1071.70   27.19
   3  -5  -9 1026.60   26.29
   3  -5  -9 1070.06   25.27
  -3  -5   9 1056.94   25.95
   3  -5  -9  957.58   24.66
   3   5  -9 1015.14   24.67
   3   5  -9 1030.34   26.23
  -3  -5   9 1021.01   27.55
  -3   5   9 1076.71   26.93
  -3   5   9 1010.76   24.96
   3  -5  -9 1020.98   25.16
  -3   5   9 1025.95   25.39
   4   4 -11 1507.73   36.75
   4  -4 -11 1454.91   33.11
  -4   4  11 1495.98   35.65
   4   4 -11 1404.10   32.10
   4  -4 -11 1513.88   34.93
  -4  -4  11 1454.37   34.61
  -4   4  11 1399.35   33.62
   4   4 -11 1453.47   35.81
  -4  -4  11 1482.69   35.84
   4  -4 -11 1483.94   36.41
   4  -4 -11 1496.41   35.89
  -9  -1   3  211.52    6.15
   9   1  -3  198.93    6.66
   9  -1  -3  204.78    6.79
   9   1  -3  196.92    7.71
  -9   1   3  194.41    7.30
   9  -1  -3  197.34    7.37
  -9  -1   3  194.61    7.79
   9   1  -3  196.88    6.94
  -9   1   3  195.81    6.63
   9   1  -3  205.96    7.77
   9  -1  -3  193.92    7.07
  -3  -5  -7  484.80   10.70
  -3   5  -7  437.24    9.15
   3   5   7  453.63   10.71
  -3  -5  -7  451.86    9.45
   3   5   7  425.19   10.02
   3   5   7  456.46   11.39
   3   5   7  455.26   10.92
  -3   5  -7  453.07   11.94
  -3   5  -7  432.88    9.58
  -3   5  -7  433.65   10.01
   9  -1  -4    5.22    1.58
   9   1  -4    4.22    1.96
   9   1  -4    4.60    1.65
  -9  -1   4    4.68    2.09
   9   1  -4    4.73    2.36
   9  -1  -4    3.90    2.04
   9   1  -4    4.20    1.74
   9  -1  -4    5.98    1.70
  -9  -1   4    4.31    1.76
  -9   1   4    5.79    1.78
  -9  -1   4    3.61    1.88
  -5   5  -3  776.29   14.58
  -5  -5  -3  803.92   15.85
  -5   5  -3  709.98   18.98
  -5   5  -3  794.68   16.68
   5   5   3  805.39   16.49
  -5  -5  -3  769.52   16.54
  -5   5  -3  771.39   16.44
  -5   5  -3  786.01   14.57
   5   5   3  807.50   15.77
   7   3  -9  499.64   10.71
   7   3  -9  521.14   12.48
  -7  -3   9  509.74   11.84
   7   3  -9  493.97   12.08
   7  -3  -9  476.14   11.85
   7  -3  -9  502.90   12.37
   7  -3  -9  513.95   10.60
  -7   3   9  509.08   10.67
  -7  -3   9  496.60   10.60
  -7   3   9  507.40   11.35
   9  -1  -2    0.80    2.01
   9   1  -2    0.28    1.64
  -9  -1   2    0.93    1.71
   9   1  -2    0.19    2.30
  -9  -1   2    0.13    1.70
   9  -1  -2    0.16    1.45
   9   1  -2    0.45    1.82
  -9   1   2    0.51    1.82
  -9   1   2    0.04    1.80
   9  -1  -2    0.37    1.35
  -9   1   2    0.64    1.50
  -4   0 -12  302.46    8.40
  -4   0 -12  307.51    7.59
   4   0  12  300.15    8.77
  -4   0 -12  302.92    7.84
   4   0  12  307.01    9.05
  -8   0  10 2051.33   37.06
   8   0 -10 2122.10   33.26
   8   0 -10 2094.06   34.81
  -8   0  10 2045.53   40.17
  -8   0  10 2071.96   34.02
   1   5   9  736.95   15.09
   1   5   9  756.73   15.26
  -1  -5  -9  746.61   14.32
  -1  -5  -9  718.48   13.20
  -1   5  -9  716.59   13.60
  -1   5  -9  716.81   13.43
  -1   5  -9  729.47   16.59
   1   5   9  730.21   15.70
  -1  -5  -9  723.71   15.75
  -5   1  14  401.97    9.69
   5  -1 -14  430.07    9.54
  -5  -1  14  405.34   10.49
  -5  -1  14  422.93   10.54
   5   1 -14  418.98    9.43
  -5  -1  14  411.79   12.99
  -5   1  14  408.01    9.61
   2  -6   4   92.46    3.74
  -2   6  -4   83.95    4.66
  -2  -6  -4   89.74    4.85
   2   6   4   92.85    4.65
   2   6   4   93.92    4.84
  -2  -6  -4   95.86    4.21
   2   6   4   92.86    3.98
  -2   6  -4   90.07    3.64
   1  -1 -15  686.21   13.34
  -1   1  15  705.67   14.75
   1  -1 -15  714.84   13.76
  -1  -1  15  690.49   15.08
  -1  -1  15  625.93   15.36
   1   1 -15  695.60   13.48
   4  -2 -14   15.09    2.55
   4  -2 -14   16.20    2.30
   4  -2 -14   15.55    1.80
  -4   2  14   15.33    1.71
   4   2 -14   15.31    1.81
  -4  -2  14   15.11    2.24
  -4   2  14   16.25    2.40
   4  -2 -14   15.45    2.03
  -2   4  12  178.02    5.97
   2  -4 -12  171.44    6.64
   2  -4 -12  173.56    5.09
  -2   4  12  178.38    6.05
  -2  -4  12  162.13    5.49
   2  -4 -12  179.94    5.65
   2   4 -12  175.42    5.36
  -2   4  12  177.30    5.36
   2   4 -12  177.07    6.72
   2  -4 -12  173.49    6.21
   9   1  -5 1487.33   27.62
   9  -1  -5 1492.42   27.06
   9   1  -5 1513.75   25.00
  -9  -1   5 1417.41   24.24
   9  -1  -5 1523.80   25.25
  -9  -1   5 1520.75   26.96
   9   1  -5 1538.95   27.57
   9  -1  -5 1470.89   26.38
  -9   1   5 1511.17   26.20
  -7   1  -7   12.93    2.04
  -7   1  -7   12.64    2.10
  -7  -1  -7   13.65    2.34
  -7   1  -7   13.00    1.89
   7   1   7   12.99    2.63
  -7   1  -7   13.60    2.08
  -7   1  -7   12.20    2.04
   7   1   7   19.77    2.40
   7  -1   7   13.75    2.59
  -7  -1  -7   12.98    2.40
  -7  -1  -7   12.44    2.04
  -8  -2  -3   25.63    2.68
  -8  -2  -3   25.87    2.36
  -8   2  -3   26.54    2.87
   8   2   3   24.67    2.57
  -8   2  -3   25.79    2.50
  -8  -2  -3   27.53    2.41
   8   2   3   27.84    2.83
  -8  -2  -3   25.64    2.77
  -8   2  -3   25.32    2.55
   8   2   3   26.09    3.04
  -8   2  -3   24.40    2.83
  -9   1   1 3029.25   50.88
  -9  -1   1 3143.71   48.76
   9  -1  -1 2996.12   49.34
  -9  -1   1 3061.31   51.82
   9   1  -1 3006.40   51.82
  -9   1   1 2974.85   47.74
  -9  -1   1 3004.47   48.00
   9   1  -1 3044.48   49.73
  -9   1   1 3091.44   47.84
   9  -1  -1 2954.93   53.20
   9  -1  -1 3110.02   49.09
   9   1  -1 3104.77   49.04
   3  -1 -15  443.29   10.14
  -3   1  15  411.97   10.35
  -3  -1  15  448.14   10.73
   3  -1 -15  439.60   10.41
   3  -1 -15  435.06    9.43
  -3   1  15  450.02    9.96
  -3  -1  15  410.52    9.40
   3   1 -15  440.49    9.88
   0   0 -15    0.67    1.31
   0   0 -15    0.15    1.59
   0   0 -15    0.14    0.92
   0   0  15    0.19    1.53
   0   0  15    0.20    1.28
  -5  -5   7  692.12   13.25
   5  -5  -7  707.66   15.94
  -5  -5   7  670.88   16.44
  -5   5   7  696.19   15.19
   5  -5  -7  657.85   15.11
   5   5  -7  710.36   14.90
  -5   5   7  682.32   14.03
   5  -5  -7  711.75   13.96
   5  -5  -7  674.41   12.80
  -5   5   7  700.43   13.31
   5   5  -7  705.74   15.50
   5   5  -7  712.18   13.67
  -3   1 -13 3197.81   49.58
  -3   1 -13 3285.53   50.47
   3   1  13 3104.02   48.25
  -3  -1 -13 3269.47   48.76
  -3  -1 -13 3219.92   47.61
   3  -1  13 3200.12   68.84
   3  -1  13 3140.03   60.83
  -3   1 -13 3185.73   47.66
  -3  -1 -13 3266.64   51.51
   0   6  -6  671.88   14.82
   0  -6   6  661.07   12.92
   0   6   6  694.60   14.61
   0  -6  -6  673.40   13.37
   0   6   6  683.82   14.91
   0   6   6  679.94   13.81
   0  -6  -6  667.35   12.81
   0   6   6  665.77   14.08
   0  -6  -6  686.23   15.38
  -2   0 -14 2496.95   38.90
  -2   0 -14 2462.23   39.88
  -2   0 -14 2468.59   37.18
   2   0  14 2375.35   55.36
   2   0  14 2416.98   40.03
   7   1 -12 1460.90   27.67
  -7  -1  12 1323.99   26.91
   7  -1 -12 1396.83   23.43
  -7   1  12 1432.52   24.71
  -7   1  12 1409.81   26.23
  -7  -1  12 1303.37   27.64
   7   1 -12 1429.33   24.23
  -7   1  12 1371.01   26.68
   6   4  -9 1140.41   20.21
   6  -4  -9 1160.19   22.38
  -6  -4   9 1033.35   27.63
   6   4  -9 1136.55   21.69
  -6   4   9 1134.59   21.85
   6   4  -9 1156.39   22.02
   6  -4  -9 1094.74   20.23
  -6  -4   9 1133.64   19.66
   6  -4  -9 1152.28   19.86
   6  -4  -9 1005.72   25.56
  -4   0  15    0.91    1.17
   1   5 -10  124.38    4.80
   1  -5 -10  140.20    5.78
   1  -5 -10  134.05    4.42
  -1   5  10  136.29    4.69
   1   5 -10  126.59    4.46
  -1  -5  10  123.86    4.80
   1  -5 -10  136.94    4.89
  -1   5  10  125.15    5.29
  -1   5  10  132.61    5.15
  -1  -5  10  127.94    4.32
   1   5 -10  137.49    5.98
   1  -5 -10  128.72    5.71
   9  -1  -6  435.47    9.77
   9   1  -6  433.54   10.94
   9  -1  -6  406.73   10.52
   9  -1  -6  421.71   11.07
  -9   1   6  416.10    9.90
  -9  -1   6  423.39    9.56
  -9  -1   6  425.82   10.46
  -9   1   6  424.48   10.92
   9   1  -6  438.24    9.56
   1   3  13  501.26   11.34
   1   3  13  516.19   11.07
  -1  -3 -13  481.48   11.80
   1  -3  13  434.04   14.37
  -1  -3 -13  501.03   10.11
  -1  -3 -13  443.55    9.87
  -1   3 -13  483.44   10.37
   1   3  13  505.05   11.28
   0  -4 -12    0.23    1.46
   0   4  12    0.15    1.53
   0   4 -12    0.49    1.14
   0  -4 -12   -0.40    1.88
   0   4  12   -0.37    1.65
   0  -4 -12    0.52    1.78
   0  -4 -12   -0.07    1.27
   0   4  12    0.10    1.37
   0  -4  12    0.25    1.27
   5   3   9  486.52   11.34
   5   3   9  550.18   12.17
  -5  -3  -9  543.05   12.87
  -5   3  -9  536.83   12.41
  -5  -3  -9  547.46   11.12
  -5   3  -9  560.86   11.57
  -5   3  -9  533.66   12.38
  -5  -3  -9  537.45   11.51
  -5   3  -9  543.92   12.25
   2  -6  -6  420.97   11.35
  -2   6   6  444.12   10.73
  -2   6   6  414.55   11.15
  -2   6   6  452.66   11.35
  -2  -6   6  412.99   11.56
  -2  -6   6  442.61    9.26
  -2   6   6  445.60   10.18
   2   6  -6  417.82   10.13
  -2  -6   6  408.28   13.03
   2  -6  -6  437.93    9.83
   2  -6  -6  430.78    9.23
   2   6  -6  433.00   11.18
  -9   1   0  585.59   11.99
  -9  -1   0  589.84   12.17
   9   1   0  578.28   13.77
  -9  -1   0  584.68   13.98
  -9   1   0  558.88   13.95
   9   1   0  591.25   13.33
   9  -1   0  582.77   13.96
  -9   1   0  571.97   13.09
  -9  -1   0  561.55   12.95
   9  -1   0  571.23   13.10
   9   1   0  567.38   13.96
  -8   2   9 1247.60   22.11
  -8  -2   9 1287.47   23.14
   8  -2  -9 1253.85   23.33
   8   2  -9 1287.25   24.33
  -8   2   9 1294.18   22.84
   8  -2  -9 1253.63   23.85
  -8  -2   9 1155.07   20.90
   8   2  -9 1283.17   21.39
   8  -2  -9 1295.12   21.54
  -8   0  -5    1.15    1.71
  -8   0  -5    0.69    1.71
  -8   0  -5   -0.05    1.71
   8   0   5    0.22    1.40
  -8   0  -5    0.76    1.63
   8   0   5    0.79    1.85
  -6  -4  -5  463.54    9.98
  -6   4  -5  480.09   10.29
  -6  -4  -5  460.56   11.56
   6   4   5  461.15   11.12
  -6   4  -5  447.94   10.79
  -6   4  -5  438.51   11.81
  -6  -4  -5  481.77   10.91
  -6   4  -5  453.51   11.34
  -6   4  -5  443.61   11.33
  -6   4  -5  457.40   11.48
   6   4   5  463.78   10.92
   5   5   4  105.69    4.85
  -5  -5  -4  104.56    4.48
   5   5   4  107.35    4.60
  -5  -5  -4  103.64    4.08
   5   5   4  103.80    5.02
  -5  -5  -4  103.29    5.16
  -5   5  -4   98.64    4.97
  -5   5  -4  102.75    5.12
  -5   5  -4  102.16    3.95
  -5   5  -4  100.44    3.96
  -5   5  -4   90.82    4.24
  -2   4 -11   13.53    1.62
   2   4  11   14.63    2.17
  -2  -4 -11   12.95    2.05
   2  -4  11   10.96    2.01
   2   4  11   14.25    2.30
  -2   4 -11   13.48    2.13
  -2   4 -11   12.90    1.77
   2   4  11   12.66    4.43
  -2  -4 -11   13.25    1.68
  -7   3  -5  916.28   18.87
   7   3   5  972.13   18.59
  -7  -3  -5  927.39   16.62
  -7   3  -5  909.10   19.98
  -7   3  -5  984.83   17.63
  -7   3  -5  863.86   21.25
  -7   3  -5  900.36   18.11
  -7  -3  -5  931.88   19.22
  -7   3  -5  917.09   17.06
  -4   6   1  358.29    9.00
  -4   6   1  358.89   10.19
  -4  -6   1  387.98    8.90
  -4  -6   1  395.20    9.24
  -4   6   1  394.37   10.53
   4   6  -1  381.15   10.39
  -4   6   1  388.27    8.64
   4  -6  -1  387.85    8.62
   4  -6  -1  375.63   10.70
   4   6  -1  393.88   10.29
   4  -6  -1  367.14    9.65
  -4  -6   1  397.27    9.89
  -4  -6   2  116.28    4.18
  -4   6   2  110.33    4.53
   4   6  -2  122.37    5.45
  -4  -6   2  116.93    4.89
   4   6  -2  112.35    4.69
  -4   6   2  109.19    5.05
  -4  -6   2  116.95    4.47
   4  -6  -2  110.82    4.31
  -4   6   2  117.20    4.21
   4  -6  -2  112.95    5.40
   4  -6  -2  109.48    4.12
  -4   6   2  111.85    5.32
   2  -6   5  527.39   10.86
  -2  -6  -5  561.45   11.98
   2   6   5  560.86   11.76
  -2   6  -5  535.17   10.85
   2   6   5  554.61   12.58
   2   6   5  551.08   12.66
   2   6   5  552.42   13.36
  -2   6  -5  530.44   12.66
  -2  -6  -5  540.15   10.69
  -2  -6  -5  549.19   13.38
  -5  -1 -11 1552.38   25.66
  -5   1 -11 1511.88   26.18
  -5   1 -11 1496.88   26.73
   5  -1  11 1549.26   30.51
  -5   1 -11 1510.26   26.39
   5   1  11 1534.65   26.29
  -5  -1 -11 1539.77   25.38
   5   1  11 1516.91   26.56
  -5  -1 -11 1546.31   28.06
  -4  -6   0  107.88    4.54
   4   6   0  106.65    4.40
  -4   6   0  107.87    4.01
  -4   6   0  108.73    5.17
  -4   6   0   96.74    4.30
   4   6   0  115.28    5.20
  -4  -6   0  106.86    4.33
  -4   6   0  104.45    4.90
   4  -6   0  104.64    3.98
  -4  -6   0  109.60    4.10
   4   4   9   60.48    3.70
  -4   4  -9   57.82    3.26
  -4   4  -9   58.16    3.75
  -4  -4  -9   59.13    4.04
   4   4   9   60.07    3.59
  -4  -4  -9   59.09    3.09
  -4   4  -9   57.22    2.91
  -4  -4  -9   58.71    3.42
   4   4   9   57.67    3.78
  -7  -3  10   31.66    2.66
   7   3 -10   34.21    3.28
  -7   3  10   32.00    2.63
   7  -3 -10   34.89    2.54
  -7   3  10   31.48    2.30
   7  -3 -10   32.88    2.75
   7  -3 -10   32.13    3.22
   7   3 -10   31.41    2.46
   7   3 -10   32.28    2.99
  -7  -3  10   34.19    2.56
  -9   1   7  956.49   19.22
   9  -1  -7  971.46   19.69
   9   1  -7  965.83   17.23
   9  -1  -7  960.95   20.35
   9   1  -7  998.71   19.63
   9  -1  -7  982.16   18.57
  -9  -1   7  958.54   18.76
  -9   1   7  990.83   17.79
  -9   1   7  971.53   18.11
  -9  -1   7  995.68   18.11
  -4   6   3  155.81    4.98
   4  -6  -3  147.04    4.63
  -4  -6   3  147.47    5.64
   4  -6  -3  142.63    5.00
  -4   6   3  149.08    5.41
  -4  -6   3  150.97    4.84
   4   6  -3  145.85    5.54
  -4  -6   3  155.59    5.10
  -4   6   3  140.22    5.49
   4   6  -3  152.57    6.01
   4  -6  -3  150.36    6.14
   6   2 -13   68.44    4.25
  -6  -2  13   66.89    3.14
   6  -2 -13   67.29    4.21
  -6   2  13   67.39    3.63
  -6   2  13   69.69    3.21
  -6  -2  13   66.34    3.45
  -6  -2  13   63.40    3.76
   6   2 -13   67.04    3.24
   6  -2 -13   68.39    3.72
  -8  -2  -4  153.25    5.65
  -8  -2  -4  159.52    5.43
   8   2   4  168.41    5.95
  -8   2  -4  157.91    6.09
  -8   2  -4  159.46    5.43
  -8   2  -4  150.31    6.40
  -8  -2  -4  162.75    5.41
  -8   2  -4  155.48    5.84
  -8   2  -4  140.78    5.47
  -8  -2  -4  163.19    6.50
  -3   5  10  118.64    4.35
   3  -5 -10  122.45    4.19
   3   5 -10  115.44    4.87
   3   5 -10  127.43    5.78
  -3  -5  10  121.22    4.67
   3  -5 -10  129.13    5.77
  -3  -5  10  118.08    4.40
   3  -5 -10  127.67    4.70
   3  -5 -10  129.27    5.53
  -3   5  10  126.44    4.92
  -3   5  10  121.61    4.87
   3   5 -10  123.36    4.50
  -9   1  -1  781.70   14.94
  -9  -1  -1  782.35   15.00
   9   1   1  764.74   16.37
   9   1   1  767.62   16.59
  -9   1  -1  747.94   15.52
  -9  -1  -1  746.82   15.64
  -9   1  -1  747.43   17.54
  -9  -1  -1  752.68   16.03
   9   1   1  793.79   16.13
   9  -1   1  773.82   15.37
   9  -1   1  780.52   16.85
   2  -2 -15   13.97    2.35
  -2   2  15   14.90    2.99
  -2  -2  15   15.28    2.12
   2   2 -15   15.13    2.11
   2  -2 -15   14.54    1.72
   2  -2 -15   14.59    2.38
  -2   2  15   15.65    1.79
   1  -3 -14 3644.51   79.33
   1   3 -14 3522.00   53.45
   1  -3 -14 3555.97   57.12
  -1  -3  14 3563.81   60.74
  -1   3  14 3605.07   79.85
  -1   3  14 3679.99   77.56
   1  -3 -14 3602.33   75.96
   8   0 -11    6.18    2.30
   8   0 -11   -0.20    1.64
  -8   0  11    0.40    2.01
  -8   0  11    0.10    1.32
  -8   0  11    5.02    1.72
  -3   5  -8   16.87    1.90
  -3   5  -8   17.37    1.85
  -3   5  -8   17.38    1.86
  -3  -5  -8   16.50    1.86
   3   5   8   19.21    2.37
  -3  -5  -8   19.95    2.20
   3   5   8   18.14    2.39
  -3   5  -8   15.21    2.42
   3   5   8   18.05    2.56
   5  -5  -8 2062.15   35.05
  -5   5   8 2003.90   34.06
   5  -5  -8 2062.66   35.45
  -5   5   8 1849.44   32.02
  -5   5   8 2045.58   36.68
   5   5  -8 1788.28   45.35
   5  -5  -8 1910.16   36.90
   5   5  -8 2076.41   34.46
   5  -5  -8 2083.45   33.22
  -5  -5   8 2010.04   33.74
   5   5  -8 1963.99   37.02
  -5  -5   8 2035.54   35.81
   6   0 -14  431.50    9.66
  -6   0  14  410.96    9.20
  -6   0  14  405.70   11.19
  -4   6  -1  454.11   11.62
  -4  -6  -1  463.38   10.78
  -4   6  -1  409.93   10.90
   4   6   1  439.26   10.44
  -4  -6  -1  443.95    9.41
  -4   6  -1  450.57    9.62
   4  -6   1  431.13    9.56
  -4   6  -1  423.57   11.02
   4   6   1  463.56   11.30
  -4  -6  -1  413.51    9.38
  -6   2  -9  361.69    9.25
  -6  -2  -9  376.71    8.99
  -6  -2  -9  366.81   10.07
  -6   2  -9  376.19    9.54
   6   2   9  391.51    9.49
  -6  -2  -9  380.95    8.84
  -6   2  -9  370.34   10.15
  -6   2  -9  374.93    9.21
   6   2   9  382.12    9.79
   0  -6  -7  391.79    8.61
   0  -6  -7  399.78   10.74
   0   6   7  399.68   10.01
   0  -6   7  377.00    8.61
   0  -6  -7  406.18    9.38
   0   6   7  405.53   10.53
   0   6   7  393.52   10.11
   0   6  -7  396.67   10.77
   0   6   7  395.09    9.08
   0   6  -7  355.18   13.65
  -4  -6   4  937.37   16.92
   4   6  -4  911.85   18.40
  -4   6   4  911.89   16.96
   4   6  -4  911.21   17.78
   4  -6  -4  853.19   16.36
  -4   6   4  866.97   18.13
  -4  -6   4  882.97   18.89
  -4  -6   4  868.55   18.20
  -4   6   4  819.62   17.22
   4  -6  -4  909.03   19.13
  -3   3  14   -0.13    2.02
  -3   3  14   -0.09    1.18
   3   3 -14   -0.44    1.40
   3  -3 -14   -0.55    2.05
   3  -3 -14   -0.25    1.21
  -3  -3  14    0.46    1.45
   4   4 -12   42.59    2.75
   4  -4 -12   42.59    2.62
  -4   4  12   44.93    2.76
  -4  -4  12   41.72    2.58
   4   4 -12   45.21    3.41
   4  -4 -12   44.03    2.89
  -4   4  12   45.02    3.36
   4  -4 -12   45.16    3.38
  -4  -4  12   45.33    3.08
   4  -4 -12   43.45    3.84
   4   4 -12   45.84    3.75
   2  -6  -7  301.47    7.17
   2  -6  -7  305.59    8.99
  -2   6   7  313.05    7.74
   2   6  -7  285.32    9.34
  -2   6   7  310.89    9.56
   2   6  -7  319.38   10.40
   2  -6  -7  320.10    9.33
  -2  -6   7  291.02    9.15
  -2   6   7  295.23    8.43
  -2   6   7  310.38   10.08
  -5   3  13 1791.20   39.72
  -5   3  13 1782.03   40.44
  -5  -3  13 1801.79   42.58
   5  -3 -13 1818.30   39.83
  -5  -3  13 1684.97   45.56
   5  -3 -13 1734.37   38.96
   5   3 -13 1774.74   40.68
   5  -3 -13 1719.18   39.13
   5  -3 -13 1835.64   42.47
   5   3 -13 1809.54   41.20
   6   0  10  376.67   11.65
  -6   0 -10  358.67   10.38
  -6   0 -10  349.48   11.04
  -6   0 -10  363.74   11.06
  -6   0 -10  367.16   10.53
  -3  -3 -12  425.22   13.84
  -3  -3 -12  457.36   12.27
  -3   3 -12  437.70   12.49
  -3  -3 -12  448.01   13.10
   3  -3  12  400.38   16.34
   3   3  12  457.70   12.59
   3   3  12  467.33   12.67
  -3  -3 -12  451.68   11.68
   3   3  12  455.80   12.88
  -3   3 -12  463.49   12.43
  -3   3 -12  448.84   11.61
  -1   5 -10  325.18    9.49
  -1  -5 -10  346.68   11.00
  -1  -5 -10  335.28    9.10
   1   5  10  342.61   10.32
   1  -5  10  299.60   11.55
  -1   5 -10  339.94   10.94
   1   5  10  355.62   10.61
  -1  -5 -10  351.68   10.14
  -1   5 -10  338.63    9.48
   1   5  10  340.66    9.70
   4   2  12  198.10   10.46
  -4   2 -12  189.31    7.11
   4   2  12  210.80    7.50
  -4   2 -12  209.23    7.12
  -4  -2 -12  193.53    7.56
  -4   2 -12  200.62    7.56
  -4  -2 -12  198.49    6.41
   4  -2  12  174.97    7.54
  -4  -2 -12  201.20   10.46
  -4  -2 -12  201.87    6.83
   6  -4 -10    4.81    1.56
   6   4 -10    2.75    2.28
   6   4 -10    4.08    1.54
  -6  -4  10    3.30    1.67
   6  -4 -10    3.20    1.47
  -6  -4  10    3.40    1.42
  -6   4  10    2.68    1.67
   6  -4 -10    3.68    1.95
   6   4 -10    4.20    1.89
  -6   4  10    2.92    1.55
   8  -2 -10   89.15    4.01
   8  -2 -10   83.39    4.20
   8   2 -10   92.55    5.03
  -8  -2  10   91.48    4.60
  -8   2  10   88.72    4.04
   8  -2 -10   87.14    4.75
   8   2 -10   87.23    4.04
  -8  -2  10   85.07    4.06
  -8   2  10   89.57    4.26
   7   1   8 1359.05   32.50
  -7   1  -8 1337.48   30.77
   7   1   8 1394.93   31.96
  -7   1  -8 1336.13   31.49
  -7   1  -8 1371.45   32.93
  -7  -1  -8 1369.08   30.95
  -7  -1  -8 1371.79   33.41
  -7   1  -8 1317.86   30.67
   7  -1   8 1340.63   32.27
  -7  -1  -8 1320.14   30.26
  -5   5  -5  163.83    7.38
  -5  -5  -5  169.35    7.02
   5   5   5  177.44    7.02
  -5   5  -5  176.24    5.92
   5   5   5  179.97    6.59
  -5   5  -5  162.92    6.22
  -5   5  -5  151.61    6.71
  -5  -5  -5  167.12    5.70
  -5  -5  -5  181.36    6.58
   5   5   5  174.42    6.97
  -5   5  -5  176.13    7.17
  -1  -1 -15  509.79   12.80
   1  -1  15  511.59   14.31
  -1   1 -15  524.25   14.81
   1  -1  15  494.68   15.22
  -1  -1 -15  532.12   13.73
  -1   1 -15  520.64   13.46
  -1  -1 -15  515.18   13.98
  -1   1 -15  500.79   12.66
   1   1  15  531.49   14.74
   9  -1  -8   67.06    4.11
  -9  -1   8   69.58    4.09
  -9   1   8   71.25    3.54
   9   1  -8   71.82    4.35
  -9   1   8   67.29    4.14
   9  -1  -8   68.59    3.61
   9   1  -8   67.25    3.56
  -9   1   8   67.19    3.61
   9  -1  -8   67.92    4.43
  -9  -1   8   69.32    3.72
  -4   6  -2   87.36    4.92
  -4  -6  -2   89.68    3.90
  -4   6  -2   82.77    4.56
   4   6   2   87.27    4.25
  -4  -6  -2   87.31    4.10
   4   6   2   88.50    4.70
   4  -6   2   84.72    3.82
  -4   6  -2   86.85    3.81
  -4  -6  -2   90.03    4.33
   6   4   6   52.44    3.64
  -6  -4  -6   50.38    3.10
  -6   4  -6   50.14    3.63
  -6   4  -6   50.32    3.32
  -6   4  -6   47.38    2.97
  -6  -4  -6   50.69    3.88
  -6   4  -6   50.25    3.04
  -6  -4  -6   51.39    3.38
  -6   4  -6   47.18    3.66
  -6   4  -6   46.79    3.15
  -2   0  16 4042.65  111.63
   2   0 -16 4563.39   62.41
  -2   0  16 4406.41   66.25
   2   0 -16 4378.14   61.81
   2   6   6    2.46    1.80
   2   6   6    3.36    1.70
  -2  -6  -6    3.35    2.18
  -2   6  -6    2.29    1.91
   2  -6   6    2.76    1.34
  -2  -6  -6    2.60    1.70
   2   6   6    2.82    1.89
  -2   6  -6    3.14    1.44
  -2  -6  -6    2.87    1.47
   2   6   6    3.18    2.05
  -4  -6   5  376.03   10.21
   4   6  -5  340.99   11.31
   4  -6  -5  365.10   10.13
   4  -6  -5  350.97   11.31
  -4   6   5  367.99   11.65
  -4   6   5  351.52   11.12
   4   6  -5  363.13   11.23
  -4  -6   5  362.49   11.52
  -4   6   5  346.47   10.22
  -4   6   5  366.16   10.19
   9   1   2 2483.82   67.77
  -9  -1  -2 2611.62   58.85
  -9  -1  -2 2489.01   54.35
  -9  -1  -2 2638.93   58.98
  -9   1  -2 2551.38   57.03
   9   1   2 2606.58   58.92
  -9   1  -2 2578.72   56.29
   9  -1   2 2473.05   63.87
   9   1   2 2506.35   56.56
  -9   1  -2 2657.28   57.26
   8   0   6  317.18   10.39
  -8   0  -6  317.49    9.61
  -8   0  -6  317.69   10.22
  -8   0  -6  322.10    9.85
   8   0   6  325.03    9.75
  -8   0  -6  326.83    9.54
   0  -2 -15  644.86   16.29
   0   2  15  643.00   16.73
   0   2  15  649.37   16.37
   0  -2 -15  648.64   15.67
   0  -2  15  657.67   17.01
   0   2 -15  648.14   16.05
   2  -4 -13   23.40    2.49
   2  -4 -13   22.68    2.66
   2  -4 -13   24.88    2.14
   2   4 -13   23.07    2.11
  -2   4  13   22.84    2.24
   2  -4 -13   21.63    2.91
  -2  -4  13   24.97    2.48
  -2   4  13   23.27    2.80
   7   1 -13   14.88    2.69
  -7   1  13   13.79    1.72
   7   1 -13   14.19    2.25
  -7  -1  13   14.82    1.85
   7  -1 -13   14.88    2.28
  -7   1  13   15.14    2.25
  -7   1  13   15.11    2.66
  -7  -1  13   14.28    2.28
   2  -2  14  898.81   22.67
  -2  -2 -14  902.72   20.87
  -2  -2 -14  909.11   22.98
  -2  -2 -14  906.27   22.84
  -2   2 -14  895.30   21.30
  -2   2 -14  926.87   22.78
  -2   2 -14  806.10   19.15
   2   2  14  936.09   22.44
  -2  -2 -14  911.61   21.51
   2   2  14  917.94   22.91
  -5  -1  15  974.72   23.20
  -5   1  15  975.52   24.99
  -5  -1  15  931.52   24.30
   5  -1 -15 1007.11   23.30
   5   1 -15 1014.89   23.45
  -5  -1  15  962.40   29.53
  -5   1  15  947.08   24.03
   5  -1 -15  972.08   23.37
  -7   3  -6 1451.24   32.48
  -7   3  -6 1423.46   33.65
  -7   3  -6 1340.23   38.32
  -7  -3  -6 1399.16   33.06
  -7   3  -6 1419.92   32.19
   7   3   6 1476.95   33.68
  -7   3  -6 1390.55   32.66
  -7  -3  -6 1406.58   31.82
  -7   3  -6 1351.12   36.32
  -7  -3  -6 1392.41   31.77
  -1  -5  11  186.35    6.92
  -1   5  11  190.26    6.93
   1   5 -11  189.87    6.36
   1   5 -11  174.00    6.53
   1  -5 -11  195.88    6.22
  -1  -5  11  177.91    5.78
   1  -5 -11  198.46    7.56
  -1   5  11  187.28    6.74
   1  -5 -11  194.66    7.65
   1   5 -11  196.16    7.63
  -1   5  11  202.87    6.72
   1  -5 -11  201.89    6.75
   4  -2 -15  186.80    6.29
  -4   2  15  180.83    5.96
   4  -2 -15  183.50    5.99
   4  -2 -15  190.17    7.50
   4  -2 -15  181.01    6.62
  -4   2  15  188.09    6.84
  -4  -2  15  174.12    6.00
  -4  -2  15  177.94    6.52
   4   2 -15  185.39    6.18
  -4   0 -13    2.65    1.60
   4   0  13    3.54    1.82
   4   0  13    0.05    1.58
  -4   0 -13    1.75    1.19
  -4   0 -13    0.13    1.86
  -8   2  -5  685.07   17.02
   8   2   5  692.67   17.57
  -8   2  -5  673.79   17.73
  -8   2  -5  663.33   17.66
  -8   2  -5  650.35   18.83
  -8  -2  -5  689.17   18.19
  -8  -2  -5  676.36   17.47
  -8  -2  -5  677.62   16.74
  -8   2  -5  663.77   17.35
  -8  -2  -5  690.38   17.39
   7  -3 -11  167.72    7.14
  -7  -3  11  167.30    5.98
   7   3 -11  164.30    6.79
   7  -3 -11  171.18    5.94
   7   3 -11  170.45    5.95
  -7   3  11  169.85    5.82
   7   3 -11  175.18    7.09
  -7   3  11  165.02    6.10
  -7  -3  11  160.47    6.39
   5   3  10  362.28   10.67
   5   3  10  393.24   11.56
  -5  -3 -10  392.69   11.10
  -5   3 -10  392.66   11.15
  -5   3 -10  378.30   11.31
   5   3  10  387.62   11.30
  -5   3 -10  371.57   10.95
  -5  -3 -10  394.49   12.12
  -5   3 -10  374.25   10.19
  -5  -3 -10  381.94   10.40
   5  -5  -9   43.66    2.83
  -5   5   9   44.84    3.40
   5  -5  -9   46.31    2.96
  -5  -5   9   46.09    2.95
   5   5  -9   43.94    3.34
  -5   5   9   48.01    3.77
   5  -5  -9   48.37    4.14
   5   5  -9   46.68    3.87
   5  -5  -9   46.74    3.60
  -5  -5   9   41.08    2.74
   5   5  -9   43.98    2.94
  -4   6  -3  221.33    8.09
   4  -6   3  217.70    6.95
   4   6   3  228.49    7.74
   4   6   3  232.09    8.20
  -4  -6  -3  231.16    7.70
  -4   6  -3  225.22    6.98
  -4   6  -3  222.83    8.30
   1  -1 -16  128.53    4.65
  -1   1  16  133.99    5.22
  -1  -1  16  110.64    6.11
   1   1 -16  134.77    5.19
   1  -1 -16  131.77    5.20
  -1  -1  16  130.36    5.50
   3   1 -16    0.56    1.58
   3  -1 -16    0.03    1.07
   3  -1 -16   -0.03    1.51
  -3   1  16    0.33    1.33
   3  -1 -16    0.54    1.61
  -3  -1  16    0.90    1.78
   0  -4  13  712.65   18.53
   0   4  13  740.77   18.99
   0  -4 -13  782.34   18.86
   0  -4 -13  745.40   17.79
   0  -4 -13  740.27   19.61
   0   4  13  770.44   19.21
   0  -4 -13  765.88   20.22
   0   4  13  783.78   19.29
   0   4 -13  734.47   18.15
  -4   6   6  277.31    9.85
  -4   6   6  300.00    9.91
   4  -6  -6  280.14    8.40
   4   6  -6  264.81    8.63
  -4  -6   6  284.19    8.63
   4  -6  -6  270.24    8.14
  -4   6   6  283.95    8.25
  -4   6   6  262.25    9.77
  -4  -6   6  284.73    9.51
   4   6  -6  294.35    9.77
   4  -6  -6  265.24    9.34
   8  -4  -3    4.09    1.74
   8   4  -3    6.43    2.27
   8  -4  -3    6.92    2.44
  -8   4   3    3.79    2.16
  -8   4   3    3.86    1.72
  -8  -4   3    4.58    2.41
  -8   4   3    5.83    1.85
   8   4  -3    4.53    2.19
  -8  -4   3    4.25    1.82
  -8  -4   3    5.37    1.91
   0  -6  -8  353.72   10.20
   0   6   8  357.13   10.61
   0  -6  -8  363.86   11.41
   0  -6  -8  350.90    9.52
   0   6  -8  326.79   10.67
   0   6   8  368.27   11.37
   0   6  -8  344.54   10.99
   0  -6   8  342.91    9.54
   0   6   8  346.78   10.42
   0   6   8  360.84   10.19
   2  -6  -8  215.72    6.68
   2  -6  -8  223.90    7.33
  -2  -6   8  203.35    7.08
   2   6  -8  197.33    6.73
  -2   6   8  208.12    7.32
  -2   6   8  233.55    8.40
   2  -6  -8  215.77    8.43
  -2   6   8  216.56    7.03
   2   6  -8  215.78    8.02
  -2   6   8  223.13    7.63
  -2  -6   8  228.12    6.96
  -9   1   9    7.80    2.18
   9   1  -9    7.82    2.01
  -9  -1   9    7.82    1.94
  -9   1   9    7.45    1.86
  -9   1   9    7.69    1.70
   9   1  -9    6.35    2.16
  -9  -1   9    7.02    1.93
   9  -1  -9    8.74    2.57
   9  -1  -9    8.14    2.04
   8   4  -2  182.14    7.13
  -8   4   2  173.43    6.99
  -8  -4   2  176.25    7.31
  -8   4   2  178.57    6.11
   8   4  -2  169.16    6.64
   8  -4  -2  172.22    5.97
  -8  -4   2  180.04    6.50
  -8   4   2  172.36    6.06
  -8  -4   2  179.14    6.29
   8   0 -12  169.85    6.92
  -8   0  12  165.30    6.05
   8   0 -12  168.75    5.88
  -8   0  12  164.03    6.78
  -8   0  12  169.69    5.81
   3  -1  14   11.52    3.38
  -3   1 -14   12.33    2.15
  -3  -1 -14   12.66    1.83
   3   1  14   13.00    2.95
  -3  -1 -14   12.00    2.13
   3  -1  14   12.94    6.50
  -3   1 -14   11.56    4.36
  -3  -1 -14   12.52    4.47
  -3   1 -14   12.23    1.64
  -3   5  11   89.12    4.47
   3   5 -11   81.63    3.84
  -3   5  11   86.79    3.95
  -3  -5  11   85.89    4.15
   3  -5 -11   89.27    4.05
   3   5 -11   78.95    4.35
  -3  -5  11   83.95    4.12
   3  -5 -11   85.47    3.69
  -3   5  11   85.95    4.26
   3   5 -11   86.95    4.94
   3  -5 -11   89.79    4.86
   3  -5 -11   90.16    5.04
  -8   4   4 1614.78   36.65
   8   4  -4 1686.96   39.86
  -8  -4   4 1679.50   38.80
  -8  -4   4 1632.06   36.77
  -8  -4   4 1629.16   38.00
  -8   4   4 1595.85   37.75
   8   4  -4 1598.83   37.30
   8  -4  -4 1643.92   36.37
   8  -4  -4 1612.26   37.87
  -8   4   4 1621.30   37.96
  -1  -3 -14  133.79    4.78
   1   3  14  131.12    5.31
  -1   3 -14  132.41    5.20
  -1  -3 -14  132.43    5.25
   1   3  14  135.21    6.04
  -1  -3 -14  130.34    6.13
   1  -3  14  120.54    5.68
   0   0 -16  171.92    5.62
   0   0  16  155.98    6.33
   0   0  16  182.21    6.69
   0   0 -16  176.88    6.18
   0   0 -16  177.88    6.58
  -2   4 -12 2014.20   43.02
   2   4  12 2061.16   45.87
  -2  -4 -12 2079.30   44.68
  -2  -4 -12 2127.45   46.02
   2   4  12 2211.24   49.08
   2   4  12 2126.58   47.07
  -2  -4 -12 1993.16   56.15
  -2   4 -12 2096.16   46.11
  -4   0  16 1201.23   28.97
   4   0 -16 1424.92   31.69
  -4   0  16 1355.00   32.71
  -4  -4 -10  905.43   21.11
  -4  -4 -10  912.53   21.79
   4   4  10  925.42   22.18
  -4  -4 -10  906.83   22.68
   4   4  10  902.37   21.89
  -4   4 -10  914.53   21.53
   4   4  10  916.54   22.77
  -4   4 -10  895.52   21.44
  -4   4 -10  905.32   22.75
  -3   5  -9  276.93    8.02
  -3   5  -9  239.23    8.34
  -3  -5  -9  293.02    8.89
   3   5   9  295.30    9.49
   3   5   9  280.81    8.92
  -3   5  -9  279.93    9.91
  -3  -5  -9  280.76    8.03
  -2   0 -15    0.64    1.05
  -2   0 -15   -0.24    1.79
  -9   1  -3  115.12    5.48
  -9  -1  -3  122.00    5.12
   9   1   3  120.62    5.26
  -9  -1  -3  122.20    5.84
  -9  -1  -3  125.69    5.29
  -9   1  -3  123.87    5.07
  -9  -1  -3  122.12    5.48
  -9   1  -3  119.00    5.39
   9  -1   3  121.94    5.13
  -8   4   1  132.79    5.09
  -8   4   1  124.33    5.73
  -8   4   1  124.35    5.00
   8  -4  -1  128.17    4.99
  -8  -4   1  122.62    4.90
  -8  -4   1  126.19    6.07
  -8  -4   1  126.45    5.13
   8   4  -1  126.57    5.61
   8   4  -1  131.07    5.79
  -5  -5  -6  206.21    7.89
  -5   5  -6  190.63    8.25
  -5   5  -6  204.89    6.51
  -5  -5  -6  204.69    6.61
   5   5   6  206.33    7.69
  -5   5  -6  197.39    7.72
  -5  -5  -6  210.81    7.16
  -5   5  -6  192.70    6.72
   5   5   6  212.37    7.48
   5   5   6  206.65    7.38
  -8   2  11   26.99    2.27
   8   2 -11   26.92    3.10
  -8  -2  11   29.01    2.47
   8  -2 -11   26.97    2.32
   8  -2 -11   27.87    3.05
   8   2 -11   26.89    2.39
  -8   2  11   27.53    2.58
   8  -2 -11   27.19    2.54
  -8  -2  11   24.52    2.45
   6  -2 -14   62.52    4.34
   6  -2 -14   57.05    3.55
  -6  -2  14   62.24    3.60
   6   2 -14   58.53    4.05
  -6   2  14   59.07    3.34
  -6  -2  14   55.91    3.14
   6   2 -14   57.18    3.23
  -6   2  14   56.64    3.42
  -6  -2  14   56.57    3.66
  -8   4   5  150.58    6.43
   8   4  -5  166.23    6.80
  -8   4   5  154.02    5.86
  -8  -4   5  152.87    5.79
  -8   4   5  160.37    5.75
   8  -4  -5  157.32    5.69
  -8  -4   5  160.56    5.91
   8   4  -5  161.20    6.71
  -8  -4   5  154.18    6.95
  -6   4  11  105.86    4.95
   6   4 -11  111.35    5.61
   6   4 -11  108.70    5.35
  -6  -4  11  108.75    4.93
   6  -4 -11  110.81    4.51
   6   4 -11  104.45    4.41
   6  -4 -11  103.18    4.99
   6  -4 -11  108.71    5.53
  -6   4  11  105.09    4.56
  -6  -4  11   99.46    4.33
   6  -4 -11  101.31    4.10
  -5  -1 -12 1262.33   28.88
  -5   1 -12 1190.92   32.88
  -5   1 -12 1248.22   29.52
   5  -1  12 1225.68   31.93
   5   1  12 1191.43   28.31
  -5   1 -12 1203.73   27.56
  -5  -1 -12 1250.23   28.41
   5  -1  12 1247.67   29.95
   5   1  12 1199.17   28.61
  -5  -1 -12 1255.81   30.16
   2   6   7  815.24   20.57
   2   6   7  790.08   20.27
   2   6   7  778.00   19.19
   2   6   7  793.01   19.95
  -2  -6  -7  769.47   18.14
  -2  -6  -7  806.15   19.42
   2  -6   7  723.68   18.08
  -2   6  -7  756.93   20.47
  -2  -6  -7  783.38   20.60
  -2   6  -7  772.80   18.93
  -4   6  -4 1753.01   40.17
  -4  -6  -4 1806.54   40.34
   4   6   4 1770.47   40.60
   4  -6   4 1622.41   37.76
  -4   6  -4 1714.12   37.53
   4   6   4 1814.42   40.81
  -4   6  -4 1608.70   43.29
   4   6   4 1699.03   39.79
   8   4   0   20.77    2.62
  -8  -4   0   19.51    2.10
  -8   4   0   20.56    2.94
  -8   4   0   20.45    2.20
  -8  -4   0   20.26    2.81
  -8   4   0   20.11    2.17
   8   4   0   20.81    2.67
  -8   4   0   20.09    2.99
  -8  -4   0   19.72    2.56
  -1  -7   0  206.17    8.07
   1   7   0  228.89    8.24
   1  -7   0  223.99    8.72
  -1   7   0  218.02    7.06
   1   7   0  205.34    6.87
  -1  -7   0  193.91    6.55
  -1  -7   0  215.87    7.20
  -1  -7   0  223.34    7.16
  -1   7   0  221.74    8.02
  -1   7   0  234.71    8.63
   1  -7   0  225.36    6.95
   7  -5  -2  238.74    6.55
  -7   5   2  243.03    7.73
  -7   5   2  240.07    6.65
   7   5  -2  252.22    7.84
  -7  -5   2  255.57    8.38
  -7  -5   2  256.05    6.75
   7   5  -2  243.08    7.36
  -7   5   2  249.42    6.50
  -7  -5   2  243.57    6.56
   9  -3  -3  766.95   13.77
   9   3  -3  761.73   15.52
  -9   3   3  749.96   14.64
   9   3  -3  768.16   15.46
   9  -3  -3  760.65   16.47
  -9  -3   3  747.13   15.83
  -9   3   3  784.12   14.73
  -9  -3   3  772.29   15.58
  -9   3   3  735.95   16.32
  -1  -7   1 1151.00   29.51
   1   7  -1 1203.65   21.53
   1  -7  -1 1210.99   23.67
  -1  -7   1 1189.00   29.03
   1  -7  -1 1205.49   18.91
  -1   7   1 1214.03   22.43
  -1  -7   1 1253.50   21.09
  -1   7   1 1237.86   22.36
   1   7  -1 1147.25   22.11
   1  -7  -1 1190.44   22.70
  -1  -7   1 1151.33   22.35
  -1   7   1 1264.63   23.20
   4  -4 -13  146.94    6.24
  -4   4  13  142.71    5.22
   4   4 -13  145.19    6.45
   4   4 -13  142.25    5.27
  -4  -4  13  142.74    5.80
   4  -4 -13  141.62    5.01
   4  -4 -13  144.37    6.47
  -4   4  13  137.82    5.59
   4  -4 -13  150.82    5.55
   6   4   7  987.24   17.99
  -6   4  -7  934.86   18.09
  -6   4  -7  923.93   20.99
  -6  -4  -7  988.07   17.69
  -6   4  -7  947.39   16.67
  -6   4  -7  982.74   19.11
  -6  -4  -7  972.09   16.24
  -6   4  -7 1018.56   17.39
  -6  -4  -7  979.72   19.57
  -6   4  -7  937.62   17.82
  -6  -2 -10  869.08   15.77
   6   2  10  912.61   16.30
   6   2  10  899.37   17.32
  -6   2 -10  869.71   16.04
  -6   2 -10  827.36   15.76
  -6   2 -10  880.80   16.46
  -6  -2 -10  887.57   17.27
  -6  -2 -10  882.90   15.34
   7  -5  -3  833.51   15.09
  -7  -5   3  872.34   15.84
  -7   5   3  859.37   17.39
   7   5  -3  884.42   17.00
  -7   5   3  874.07   15.52
  -7  -5   3  887.48   17.06
  -7   5   3  828.79   18.82
  -7  -5   3  841.19   17.51
   7   5  -3  828.26   15.84
  -6   0  15    1.36    1.18
   6   0 -15    1.18    1.57
  -6   0  15   -0.18    1.53
  -9   3   4  410.48    8.93
   9   3  -4  402.97   10.25
   9  -3  -4  406.63    8.91
  -9   3   4  399.03    9.18
  -9  -3   4  365.80    8.42
  -9  -3   4  397.14   10.71
   9  -3  -4  397.12   10.74
  -9   3   4  387.60   10.34
  -9  -3   4  403.94    9.32
   9   3  -4  412.02   10.39
   9  -3  -2 1534.73   24.06
   9   3  -2 1581.22   26.06
  -9  -3   2 1549.08   28.58
   9  -3  -2 1503.59   26.61
  -9   3   2 1546.92   24.87
  -9   3   2 1546.69   26.34
  -9   3   2 1513.42   25.18
  -9   3   2 1524.28   24.59
  -9  -3   2 1513.42   25.89
   9   3  -2 1516.44   25.64
  -1  -7  -1   92.53    4.03
   1   7   1   92.04    3.94
  -1  -7  -1   98.15    3.68
   1  -7   1   95.07    3.73
  -1   7  -1   95.74    4.71
  -1  -7  -1   95.63    5.20
   1  -7   1   98.17    5.28
   1   7   1  101.88    4.91
  -1   7  -1  100.90    4.11
  -1   5 -11  427.65   11.02
  -1  -5 -11  411.73    8.57
  -1  -5 -11  437.17    9.40
  -1  -5 -11  419.72   10.61
   1   5  11  418.04    9.77
   1   5  11  427.97   10.01
   1   5  11  425.90    9.42
   1  -5  11  358.55   11.13
  -1   5 -11  388.91    8.63
  -7  -5   1  216.76    7.45
  -7   5   1  222.00    6.29
  -7  -5   1  225.96    6.06
  -7   5   1  232.91    6.19
  -7   5   1  222.10    7.36
   7   5  -1  235.92    7.37
  -7  -5   1  228.03    7.14
   7   5  -1  212.34    6.62
  -7  -5   1  222.26    6.31
   7  -5  -1  224.86    6.32
   4  -6  -7    1.54    1.22
  -4   6   7   -0.49    1.69
  -4   6   7    0.83    1.42
   4  -6  -7    0.01    1.67
   4   6  -7   -0.14    1.56
   4  -6  -7    0.08    1.28
   4   6  -7    0.19    1.97
  -4   6   7    0.61    1.91
  -4  -6   7    0.80    1.30
  -4  -6   7   -0.03    1.13
  -4   6   7   -0.57    1.62
   1   7  -2  209.20    7.09
  -1  -7   2  199.15    6.49
  -1   7   2  210.23    6.03
  -1  -7   2  213.72    5.75
   1  -7  -2  208.06    7.34
   1  -7  -2  213.47    5.72
  -1  -7   2  204.02    6.16
  -1   7   2  214.87    7.35
  -1  -7   2  209.39    7.93
   1  -7  -2  206.87    6.06
   1   7  -2  186.11    5.74
  -1   7   2  208.96    6.94
   7   5  -4 2240.54   34.68
  -7  -5   4 2232.48   35.80
  -7  -5   4 2297.00   35.12
  -7  -5   4 2190.19   36.23
  -7   5   4 2237.47   34.83
   7   5  -4 2283.29   36.17
   7  -5  -4 2201.05   36.85
  -7   5   4 2242.95   36.40
  -7   5   4 2160.43   32.96
   8   4  -6 2491.93   37.56
   8   4  -6 2492.09   37.70
  -8  -4   6 2526.58   40.22
   8  -4  -6 2547.69   37.42
  -8  -4   6 2550.80   37.42
  -8   4   6 2478.56   39.29
   8   4  -6 2571.96   38.50
  -8   4   6 2566.53   38.90
  -8  -4   6 2515.70   44.70
  -8   4   6 2482.84   38.22
   5  -3 -14  794.44   14.20
   5  -3 -14  795.38   16.88
   5  -3 -14  767.64   16.35
  -5   3  14  762.80   14.17
  -5  -3  14  732.17   19.15
   5  -3 -14  745.28   13.54
   5   3 -14  768.50   15.97
  -5   3  14  764.39   18.10
  -5  -3  14  777.11   15.69
   5   3 -14  753.88   13.46
  -5  -3  14  726.65   16.62
  -8   0  -7    0.02    1.64
   8   0   7    0.19    1.27
   8   0   7   -0.27    1.96
  -8   0  -7   -0.18    1.51
  -8   0  -7    0.42    1.58
  -8   0  -7    0.19    1.76
 -10   0   3   -0.01    1.77
  10   0  -3   -0.18    1.93
  10   0  -3    1.63    1.74
 -10   0   3   -0.43    1.91
  10   0  -3    0.28    1.37
 -10   0   4 1721.94   26.57
  10   0  -4 1702.30   28.95
  10   0  -4 1669.95   28.01
   1  -3 -15   40.92    2.72
  -1   3  15   42.69    6.29
   1   3 -15   43.46    3.43
  -1  -3  15   42.37    3.83
   1  -3 -15   40.75    5.98
   1  -3 -15   43.67    8.03
  -1   3  15   47.09    3.19
   7   1   9   69.40    4.15
  -7   1  -9   69.18    4.02
  -7   1  -9   65.31    3.59
  -7   1  -9   65.45    3.53
  -7   1  -9   64.23    3.91
   7  -1   9   70.05    4.29
  -7  -1  -9   69.93    3.60
  -7  -1  -9   69.29    4.10
   7   1   9   74.03    3.79
  -7  -1  -9   69.51    3.52
   9   3  -5   43.48    3.70
  -9   3   5   44.61    2.88
  -9  -3   5   40.39    2.79
  -9  -3   5   39.42    2.81
  -9  -3   5   43.03    3.72
  -9   3   5   41.22    2.93
   9  -3  -5   41.55    2.83
   9   3  -5   41.27    2.78
   9   3  -5   43.41    3.35
   9  -3  -5   41.58    3.71
  -9   3   5   40.74    3.51
   7   3   7  452.93   10.41
  -7   3  -7  436.59   10.47
  -7  -3  -7  438.36    9.88
  -7   3  -7  425.16    9.30
  -7   3  -7  420.03   11.57
  -7   3  -7  421.56   10.65
  -7  -3  -7  448.34    9.67
  -7   3  -7  457.04    9.63
  -7   3  -7  434.88   10.42
  -7  -3  -7  438.12   10.92
   7   3   7  420.47   10.16
   6   0  11   -0.50    1.83
  -6   0 -11   -0.33    1.47
  -6   0 -11    0.13    1.32
  -2   2  16    0.81    1.37
   2  -2 -16    1.05    1.89
   2   2 -16    1.17    1.38
  -2  -2  16    0.13    1.55
   2  -2 -16    0.80    1.17
  -2   2  16    0.61    1.96
   2  -2 -16    0.80    1.48
  -9  -3   1    2.82    1.98
  -9   3   1    3.61    2.17
   9  -3  -1    3.17    2.43
   9   3  -1    2.44    2.14
   9   3  -1    5.10    2.19
  -9  -3   1    4.34    2.52
  -9   3   1    3.98    1.64
  -9   3   1    3.72    1.87
  -9   3   1    3.66    1.95
   9  -3  -1    4.08    1.42
  -3   3  15  842.23   14.97
   3  -3 -15  855.10   16.86
   3  -3 -15  834.46   14.48
  -3   3  15  834.38   16.80
  -3  -3  15  804.08   16.56
   3   3 -15  816.19   14.93
   3  -3 -15  865.32   17.32
  10   0  -2  184.19    6.74
 -10   0   2  183.10    5.83
 -10   0   2  170.11    6.02
 -10   0   2  181.58    6.72
  10   0  -2  183.05    6.29
  -5  -5  10  846.62   15.52
   5  -5 -10  842.96   14.90
   5   5 -10  852.50   15.02
   5  -5 -10  804.24   18.35
   5   5 -10  880.79   17.05
   5   5 -10  818.55   19.57
  -5  -5  10  793.58   20.06
  -5   5  10  764.06   14.38
   5  -5 -10  813.10   15.56
  -5   5  10  839.91   16.41
   5  -5 -10  829.60   16.98
  -1   7  -2   64.12    4.02
   1   7   2   63.83    3.96
   1   7   2   67.03    4.23
  -1  -7  -2   63.85    4.28
  -1  -7  -2   62.21    3.28
   1   7   2   59.43    3.17
  -1   7  -2   63.82    3.30
  -1  -7  -2   64.49    3.04
   1  -7   2   62.47    3.05
   1  -7   2   61.21    4.19
  10   0  -5    1.12    1.52
  10   0  -5   -1.02    2.03
 -10   0   5    0.43    1.93
 -10   0   5    0.20    1.71
  -8  -2  -6  131.83    4.99
  -8  -2  -6  131.85    5.67
  -8  -2  -6  130.98    5.09
  -8   2  -6  128.30    5.48
   8   2   6  140.42    5.43
   8   2   6  129.35    5.67
  -8   2  -6  130.15    5.28
  -8  -2  -6  131.63    4.72
  -8   2  -6  125.96    4.96
  -8   2  -6  130.26    5.48
  -8   2  -6  133.39    4.82
   9   1 -10  111.23    4.29
  -9  -1  10  102.32    4.23
  -9   1  10  114.49    4.43
  -9   1  10  110.42    5.21
  -9  -1  10  107.51    4.75
   9  -1 -10  111.64    5.37
  -9   1  10  108.83    4.10
   9  -1 -10  113.17    5.26
   9   1 -10  114.07    5.32
  -7   5   0  127.96    5.52
   7   5   0  133.03    5.53
  -7   5   0  127.64    4.46
  -7  -5   0  133.47    4.62
   7   5   0  132.02    5.32
  -7   5   0  127.27    4.59
  -7  -5   0  133.19    5.25
  -7  -5   0  127.60    4.77
  -7  -5   0  127.68    5.82
   7  -5   0  117.42    4.30
  -8   4  -1  974.10   18.90
   8   4   1  993.17   18.65
  -8  -4  -1  993.92   18.61
  -8   4  -1  992.90   19.79
  -8   4  -1  975.84   16.85
  -8  -4  -1  997.05   17.28
  -8  -4  -1  971.78   19.41
  -8   4  -1 1024.56   17.88
   8   4   1 1025.18   19.14
   3   3  13   63.07    4.21
  -3  -3 -13   59.68    4.14
  -3  -3 -13   57.08    3.04
   3   3  13   60.41    3.50
   3   3  13   58.02    3.56
   3  -3  13   50.53    3.55
  -3  -3 -13   63.28    3.51
  -3   3 -13   57.96    3.28
  -3  -3 -13   57.43    3.76
  -3   3 -13   56.84    2.87
   7   5  -5    8.83    2.37
  -7   5   5    4.26    2.16
  -7  -5   5    4.87    1.82
  -7   5   5    4.31    1.67
  -7  -5   5    4.60    1.79
   7  -5  -5    4.42    1.54
   7  -5  -5    3.29    2.47
   7   5  -5    4.82    2.32
  -7   5   5    3.95    1.88
  -7  -5   5    5.12    2.76
  -1   7   3  436.71   11.27
  -1  -7   3  417.93   10.95
  -1  -7   3  430.13    8.92
   1  -7  -3  409.07    9.81
   1   7  -3  427.92   10.66
  -1   7   3  417.95   10.34
   1  -7  -3  372.16   10.36
   1   7  -3  432.30    9.52
  -1   7   3  415.94    9.38
  -1  -7   3  420.33   11.91
  -1   7   3  406.71   11.97
   1  -7  -3  424.61    8.71
   7  -3 -12 1686.52   26.47
   7   3 -12 1667.63   26.56
   7  -3 -12 1681.04   28.03
  -7  -3  12 1639.20   32.19
   7   3 -12 1728.58   28.87
  -7   3  12 1579.84   28.30
   7  -3 -12 1601.93   26.25
  -7  -3  12 1639.17   26.29
  -7   3  12 1625.61   25.54
  -7   1  14  534.32   11.97
  -7  -1  14  500.07   13.18
  -7  -1  14  500.01   13.13
   7   1 -14  543.98   11.01
  -7   1  14  523.92   10.77
  -7  -1  14  493.85   12.55
  -7   1  14  506.82   12.99
   2   6  -9  365.61    9.75
   2  -6  -9  349.44    7.98
  -2  -6   9  357.55    8.11
   2   6  -9  315.46    8.30
   2  -6  -9  360.86    8.29
  -2   6   9  366.84    9.18
  -2   6   9  355.94    9.19
  -2   6   9  378.25    9.89
  -2  -6   9  332.11    9.55
   2  -6  -9  369.35   10.27
   9   1   4   54.64    3.36
  -9   1  -4   54.68    3.39
  -9   1  -4   52.03    3.62
  -9   1  -4   53.35    3.59
  -9  -1  -4   54.39    3.47
  -9  -1  -4   55.69    3.26
  -9   1  -4   54.85    3.40
  -9  -1  -4   53.72    3.24
  -9  -1  -4   56.39    3.86
  -4  -2 -13 4315.72  152.56
  -4  -2 -13 4266.17  148.49
  -4   2 -13 4079.88   65.70
   4   2  13 4411.76  154.58
  -4  -2 -13 4207.37   55.49
   4  -2  13 3860.13   56.74
  -4   2 -13 4216.54   61.90
  -4   2 -13 4299.03  149.62
  -9   3   6    3.42    1.54
  -9  -3   6    3.36    1.77
   9   3  -6    4.29    1.97
  -9  -3   6    3.74    2.40
   9  -3  -6    2.81    2.47
   9  -3  -6    4.21    1.87
   9   3  -6    3.59    1.53
  -9   3   6    4.38    1.83
   9   3  -6    4.30    2.03
  -9  -3   6    3.45    1.66
   1  -5 -12  388.54    8.82
   1  -5 -12  356.61    9.46
  -1  -5  12  350.34   10.62
  -1   5  12  383.09    9.20
   1   5 -12  327.48    9.34
   1  -5 -12  388.63   10.38
  -1   5  12  375.71    8.98
  -1   5  12  382.42    9.41
   1  -5 -12  358.79    7.99
 -10   0   1    0.23    1.79
 -10   0   1    0.54    1.79
  10   0  -1    1.02    1.66
  10   0  -1   -0.13    1.40
  10   0  -6  718.24   15.47
 -10   0   6  691.70   13.33
  10   0  -6  707.74   15.19
 -10   0   6  688.69   14.14
   0  -6  -9  264.30    6.42
   0  -6   9  259.82    6.66
   0   6   9  272.36    7.98
   0   6   9  271.09    8.03
   0   6   9  267.77    7.85
   0   6  -9  273.67    8.36
   0  -6  -9  278.24    8.51
   0   6  -9  238.44    7.11
   0  -6  -9  278.58    7.19
  -9   3   0  376.74   10.11
   9   3   0  387.15    9.98
  -9   3   0  391.95    8.70
  -9  -3   0  377.66   10.17
   9   3   0  388.85    9.84
  -9   3   0  372.01    8.41
  -9   3   0  375.24    9.75
   8   4  -7  728.73   15.24
  -8  -4   7  723.41   14.59
  -8   4   7  700.69   13.66
  -8  -4   7  703.68   15.49
   8  -4  -7  722.29   13.30
   8   4  -7  701.80   12.93
   8   4  -7  742.49   15.47
  -8  -4   7  684.51   13.26
   2  -4 -14   72.37    3.52
   2  -4 -14   69.31    4.28
   2  -4 -14   72.84    4.18
  -2  -4  14   58.21    3.37
  -2   4  14   71.24    3.62
  -2   4  14   68.31    4.31
   2  -4 -14   69.83    3.17
   2   4 -14   71.25    3.38
   1   7   3   33.03    3.12
  -1  -7  -3   29.34    2.25
  -1   7  -3   29.71    2.28
   1   7   3   30.46    2.62
  -1  -7  -3   30.69    2.50
   1   7   3   32.20    3.12
  -1  -7  -3   29.74    3.12
  -1   7  -3   29.72    2.91
   1  -7   3   29.05    2.15
   4   6   5  271.09    7.45
  -4   6  -5  275.92    6.96
  -4   6  -5  256.03    8.98
  -4  -6  -5  281.15    7.47
  -7  -5  -1   53.48    3.05
  -7  -5  -1   53.59    3.15
  -7  -5  -1   52.46    3.89
   7   5   1   53.99    3.67
  -7   5  -1   52.26    3.82
   7   5   1   54.69    3.49
  -7   5  -1   51.35    2.91
  -7   5  -1   54.04    2.98
  -7  -5  -1   55.16    3.48
  -8   0  13    1.85    1.59
  -8   0  13    0.23    1.70
  -8   0  13    0.39    1.73
   8   0 -13    0.21    1.75
  -5   5  -7   69.03    4.24
  -5  -5  -7   71.82    4.44
  -5   5  -7   71.05    4.19
  -5  -5  -7   74.64    3.71
  -5   5  -7   64.80    3.43
  -5   5  -7   72.35    3.36
   7   5  -6  231.30    7.19
   7   5  -6  241.40    7.55
  -7   5   6  243.83    6.39
  -7  -5   6  233.73    6.56
   7  -5  -6  233.28    7.86
  -7  -5   6  236.64    7.98
   7  -5  -6  235.85    6.23
  -7  -5   6  234.60    7.53
  -7   5   6  231.73    6.57
   1  -7  -4  260.24    6.47
   1   7  -4  254.39    7.41
  -1   7   4  239.16    7.34
  -1   7   4  280.32    8.41
   1  -7  -4  268.24    8.71
   1   7  -4  270.80    8.09
  -1  -7   4  263.20    6.95
  -1   7   4  261.10    8.08
  -1  -7   4  269.06    6.56
  -1  -7   4  272.38    9.17
  -1   7   4  271.10    6.87
   1  -7  -4  269.93    6.98
  -1  -1 -16   32.09    2.59
   1  -1  16   34.22    2.93
  -1   1 -16   32.49    2.56
   1  -1  16   31.60    2.89
   1   1  16   33.64    2.67
  -1  -1 -16   31.52    2.15
   1   1  16   30.72    2.94
  -1  -1 -16   34.33    3.21
  -1   1 -16   32.19    2.91
  -5  -1  16  129.35    5.10
  -5   1  16  133.83    4.53
  -5  -1  16  122.06    4.83
  -5   1  16  134.73    5.18
   5  -1 -16  132.42    5.03
  -5  -1  16  127.40    5.83
   5   1 -16  133.55    4.61
  -5   3 -11    5.00    1.70
   5   3  11    4.25    1.76
   5   3  11    4.90    2.59
  -5   3 -11    3.80    1.72
   5   3  11    4.23    1.89
  -5  -3 -11    3.84    1.57
  -5   3 -11    3.62    1.60
  -5   3 -11    4.51    1.56
  -5  -3 -11    4.44    2.46
  -8  -2  12   16.48    2.09
  -8   2  12   17.60    1.96
   8   2 -12   18.57    2.66
   8  -2 -12   17.36    2.88
  -8  -2  12   18.76    2.20
  -8   2  12   16.91    2.29
   8  -2 -12   17.30    2.07
   8   2 -12   17.80    2.19
   8  -2 -12   17.00    2.12
  -3   5  12    1.84    1.46
  -3   5  12   -0.05    1.84
  -3  -5  12    0.74    0.99
   3  -5 -12    0.48    1.64
   3  -5 -12    0.98    1.66
   3   5 -12    0.39    1.32
   3  -5 -12    1.30    1.99
   3  -5 -12    1.17    1.27
  -3   5  12    0.43    1.45
  -3  -5  12    0.85    1.37
  -2  -6  -8  240.37    6.76
   2   6   8  230.35    7.16
   2   6   8  230.06    7.05
   2   6   8  229.06    7.38
  -2   6  -8  210.88    6.37
  -2   6  -8  218.84    7.70
   2   6   8  217.83    6.48
  -2  -6  -8  222.43    7.50
   4  -6  -8  622.77   12.09
  -4   6   8  612.99   13.69
  -4   6   8  638.99   13.86
   4  -6  -8  542.27   12.43
  -4   6   8  627.27   12.15
  -4   6   8  612.09   13.21
  -4  -6   8  612.30   12.18
  -4  -6   8  609.83   13.59
  10   0   0 1143.22   21.55
 -10   0   0 1165.53   22.92
 -10   0   0 1220.52   20.57
  -8  -4  -2    4.55    1.92
  -8   4  -2    4.37    1.77
  -8   4  -2    4.45    1.68
  -8   4  -2    3.75    2.40
   8   4   2    4.30    2.56
   8   4   2    4.28    2.04
  -8   4  -2    4.44    2.36
  -8  -4  -2    4.84    2.21
  -8  -4  -2    3.60    2.42
   9   3  -7  199.20    8.59
  -9  -3   7  205.21    8.88
   9  -3  -7  205.54    8.83
   9  -3  -7  204.33    9.88
   9   3  -7  209.13    9.90
   9   3  -7  202.31    9.49
  -9   3   7  196.15    8.73
  -9  -3   7  201.45    8.94
   0   2 -16 1249.80   20.56
   0  -2  16 1145.07   28.47
   0   2  16 1109.56   24.03
   0   2  16 1214.68   20.87
   0  -2 -16 1194.87   21.57
 -10   0   7    0.58    1.91
  10   0  -7   -0.68    2.32
 -10   0   7    0.12    1.94
   4  -2 -16  886.41   39.68
   4  -2 -16  998.22   18.78
  -4   2  16  939.02   36.12
  -4  -2  16  936.94   35.96
   4   2 -16  992.12   17.71
   4  -2 -16  969.15   39.48
  -4   2  16  967.45   36.16
  -3   5 -10  835.56   30.42
  -3  -5 -10  889.42   32.75
  -3  -5 -10  824.70   30.51
   3   5  10  871.56   32.71
   3   5  10  871.61   32.04
   2   2  15  363.96   15.18
   2   2  15  406.01   16.08
  -2  -2 -15  406.84   16.73
   2  -2  15  366.85   16.60
  -2  -2 -15  399.26   15.30
  -2   2 -15  410.63   16.58
  -2  -2 -15  391.91   16.19
  -2   2 -15  400.47   15.72
   6  -4 -12   70.12    4.91
   6  -4 -12   66.57    4.76
   6  -4 -12   68.07    3.81
  -6   4  12   69.74    4.36
  -6   4  12   69.30    4.01
   6  -4 -12   70.42    4.06
  -6  -4  12   63.94    4.05
  -6  -4  12   70.81    4.25
   6   4 -12   69.48    4.72
   6   4 -12   73.04    4.28
   6   4 -12   71.13    4.93
  -9   3  -1  143.27    6.73
  -9   3  -1  141.71    7.49
   9   3   1  131.20    6.92
  -9  -3  -1  141.28    7.49
  -9   3  -1  137.60    7.14
   9   3   1  139.06    7.22
  -9   3  -1  142.80    6.67
   9   3   1  149.26    7.43
  -4   0 -14   13.42    2.01
  -4   0 -14   12.12    2.32
   4   0  14   12.88    2.34
   4   0  14   12.64    2.36
  -4   0 -14   12.21    1.72
  -4  -4 -11 1622.40   58.55
  -4   4 -11 1618.77   57.36
  -4   4 -11 1552.70   55.29
   4   4  11 1681.04   60.39
   4   4  11 1672.78   60.03
  -4  -4 -11 1621.86   57.35
   1  -7   4  712.37   26.46
   1   7   4  743.09   27.65
  -1  -7  -4  722.06   26.76
  -1   7  -4  721.64   27.54
  -1   7  -4  728.37   27.00
   1   7   4  707.96   26.76
  -1  -7  -4  720.81   27.61
   1   7   4  733.13   27.87
   0   4  14 4031.77   88.33
   0  -4 -14 4005.03   86.42
   0   4  14 3836.57  138.60
   0   4 -14 3956.45   86.08
   0  -4  14 3533.30  148.92
   0  -4 -14 3905.26  138.19
   0   4  14 4047.99   90.61
   0  -4 -14 4036.60   88.95
  -6  -4  -8  779.48   29.67
  -6   4  -8  779.24   29.03
  -6   4  -8  788.05   29.00
  -6   4  -8  768.52   29.26
   6   4   8  748.00   28.16
  -6   4  -8  784.85   29.69
  -6   4  -8  785.20   28.81
  -6   4  -8  771.33   28.94
  -7   5  -2  300.58   12.11
  -7  -5  -2  297.50   12.44
  -7  -5  -2  290.94   11.90
  -7   5  -2  269.25   11.13
  -7   5  -2  278.53   12.59
  -7  -5  -2  285.41   12.62
   7   5   2  293.62   12.32
   8  -4  -8    0.59    2.02
   8  -4  -8    0.30    2.32
   8   4  -8    0.64    2.00
  -8  -4   8    0.67    1.59
  -8   4   8    0.87    1.62
   8   4  -8    0.65    1.91
  -8  -4   8    0.81    1.47
   8   4  -8   -0.11    1.66
   8  -4  -8    0.48    1.39
   8  -4  -8    0.05    2.24
  -9  -1  11  333.07   14.02
  -9   1  11  339.95   14.47
   9  -1 -11  344.70   14.53
  -9   1  11  340.38   13.88
  -9   1  11  328.21   13.32
   9   1 -11  353.47   14.96
  -2   4 -13    3.42    1.55
   2   4  13    3.39    2.11
   2  -4  13    3.31    2.00
  -2  -4 -13    3.57    1.74
  -2  -4 -13    3.35    2.09
  -3  -7   1  260.63   10.54
   3  -7  -1  245.35   10.06
   3  -7  -1  229.50   11.33
   3   7  -1  241.61   10.73
  -3  -7   1  233.15    9.82
  -3  -7   1  246.60   10.84
  -3   7   1  246.09   10.09
   3   7  -1  256.40   11.32
  -3   7   1  243.84   10.92
  -3  -7   1  243.58   11.64
  -7   5   7  101.37    5.13
   7   5  -7  105.22    5.38
  -7  -5   7  107.23    6.46
   7  -5  -7  103.36    6.29
   7  -5  -7   96.48    5.80
   7   5  -7  101.93    5.81
  -7   5   7  104.60    5.49
  -7  -5   7  106.85    5.51
   7  -5  -7  104.37    5.25
  -7  -5   7  108.13    5.45
  -1   7   5  124.71    6.56
  -1   7   5  124.21    6.57
   1  -7  -5  122.45    6.78
   1   7  -5  121.17    5.98
  -1   7   5  132.42    7.06
   1   7  -5  126.70    6.73
  -1  -7   5  123.62    5.99
  -1   7   5  130.75    6.27
   1  -7  -5  131.18    6.29
  -3  -7   2  444.81   18.48
   3   7  -2  451.34   18.46
  -3   7   2  449.36   18.06
  -3  -7   2  415.72   17.20
   3  -7  -2  460.98   17.70
  -3  -7   2  477.26   18.02
   3   7  -2  474.66   18.91
  -3   7   2  473.27   17.97
   3  -7  -2  432.28   16.68
  -3  -7   2  418.97   16.16
   3  -7  -2  423.43   17.60
  -6   2  15   32.56    2.71
  -6  -2  15   32.07    2.95
   6  -2 -15   33.52    3.59
  -6  -2  15   30.40    2.92
   6  -2 -15   32.28    3.12
  -6   2  15   31.55    2.96
  -6  -2  15   29.41    2.55
   6   2 -15   32.73    2.78
   3   7   0 1219.51   45.49
   3   7   0 1229.53   45.02
  -3  -7   0 1238.67   45.16
  -3  -7   0 1181.73   43.56
  -3  -7   0 1154.17   42.05
   3  -7   0 1168.67   43.79
   3  -7   0 1184.00   43.01
  -3  -7   0 1242.54   44.83
  -3   7   0 1223.54   44.41
  -3   7   0 1195.51   44.59
   3  -1 -17   80.26    4.72
  -3   1  17   84.42    4.49
  -3  -1  17   68.40    4.52
   3   1 -17   86.19    4.64
  -3  -1  17   88.63    5.10
  -5  -5  11  730.63   27.47
   5  -5 -11  739.79   28.26
  -5   5  11  731.53   27.98
  -5   5  11  732.08   27.46
  -5  -5  11  663.46   25.94
   5   5 -11  717.94   28.00
   5  -5 -11  692.33   25.48
   5   5 -11  681.09   25.45
   5  -5 -11  731.25   28.01
   5  -5 -11  742.01   27.40
  10   0   1    0.70    1.74
  10   0   1    0.20    2.35
 -10   0  -1    0.05    1.63
  10   0   1    0.80    1.57
 -10   0  -1   -0.84    1.88
  -8   0  -8  464.04   18.49
   8   0   8  483.86   18.74
  -8   0  -8  463.67   18.00
   8   0   8  486.88   19.61
  -8   0  -8  491.49   18.90
  -8   0  -8  479.75   19.24
  -9   1  -5   79.92    4.89
  -9   1  -5   76.78    4.92
   9   1   5   85.10    4.92
  -9   1  -5   81.57    4.68
  -9  -1  -5   80.63    4.60
  -9  -1  -5   81.82    5.22
  -9   1  -5   77.91    4.70
   9   1   5   79.09    5.19
 -10   0   8 2046.24   72.63
  10   0  -8 2052.39   73.41
  10   0  -8 2023.16   73.62
 -10   0   8 1967.78   71.05
  -1  -1  17  170.55    8.10
   1   1 -17  180.19    7.96
  -1   1  17  173.11    7.93
  -6  -6   2   86.55    5.69
   6  -6  -2   83.43    4.62
  -6  -6   2   84.58    4.99
   6   6  -2   81.63    4.92
  -6  -6   2   88.63    4.69
  -6   6   2   91.89    4.87
  -6   6   2   88.83    4.89
  -6  -6   2   90.38    4.91
   7   3   8  955.37   35.55
  -7   3  -8  909.80   34.04
  -7  -3  -8  929.52   33.73
  -7   3  -8  951.58   35.22
  -7   3  -8  948.03   34.67
  -7   3  -8  931.59   34.77
  -7   3  -8  854.21   31.91
   7   3   8  986.56   36.29
  -7   3  -8  911.50   34.22
  -7  -3  -8  950.47   35.67
  -8   2  -7 1641.26   58.86
  -8   2  -7 1656.23   61.21
  -8  -2  -7 1707.79   61.11
  -8   2  -7 1697.05   60.21
  -8   2  -7 1629.88   64.96
  -8  -2  -7 1741.98   62.98
   8   2   7 1745.42   62.91
   8   2   7 1714.91   61.15
  -8   2  -7 1682.49   61.04
   1   3  15 1172.31   42.44
   1  -3  15 1132.67   43.02
   1   3  15 1167.68   43.69
  -1  -3 -15 1107.86   39.62
  -1   3 -15 1121.04   40.50
  -1  -3 -15 1099.71   40.64
  -9  -3   8 1366.55   49.70
  -9   3   8 1348.81   50.56
  -9  -3   8 1422.43   52.98
   9   3  -8 1452.53   52.78
   9  -3  -8 1088.99   62.10
   9  -3  -8 1084.66   56.95
   9   3  -8 1411.95   50.37
   9   3  -8 1444.93   52.61
   9  -3  -8 1251.98   46.11
   9  -3  -8 1423.48   51.25
  10   2  -3  332.30   14.14
 -10  -2   3  341.32   13.70
 -10  -2   3  340.16   14.50
  10   2  -3  333.13   15.11
  10   2  -3  348.34   14.53
 -10   2   3  338.59   13.42
 -10   2   3  341.11   13.66
  10  -2  -3  342.29   13.58
  10  -2  -3  344.77   14.71
 -10  -2   4  202.37    8.78
 -10  -2   4  204.17    9.71
  10   2  -4  205.41    9.63
 -10   2   4  207.96    9.06
  10  -2  -4  201.20    9.73
 -10   2   4  216.73    9.27
  10  -2  -4  206.35    8.86
  10   2  -4  202.15    9.60
 -10  -2   4  196.78    8.81
  -4   4  14 1552.82   55.99
  -4   4  14 1506.09   59.88
  -4  -4  14 1439.97   53.03
  -4  -4  14 1336.38   50.34
  -4  -4  14 1404.02   51.25
   4  -4 -14 1526.11   58.22
   4  -4 -14 1491.65   55.51
   4   4 -14 1497.14   53.34
   4  -4 -14 1474.94   52.95
   4  -4 -14 1529.95   54.86
   3  -1  15   27.79    2.96
   3   1  15   27.77    2.93
   3   1  15   28.57    2.87
  -3   1 -15   28.46    2.61
  -3  -1 -15   28.51    2.35
  -3   1 -15   27.42    2.82
  -3  -1 -15   28.42    3.03
   3  -1  15   26.94    2.90
  -6  -6   3   56.25    3.57
  -6  -6   3   55.45    3.98
  -6   6   3   53.27    3.54
  -6  -6   3   56.54    4.55
  -6   6   3   55.15    3.40
   6   6  -3   55.11    3.85
   6  -6  -3   51.17    3.31
  -6  -6   3   55.39    3.44
  -4   0  17   -0.25    1.09
  -4   0  17    0.12    1.71
  -3   7   3   37.42    3.28
  -3  -7   3   36.98    2.82
  -3   7   3   34.71    2.98
  -3  -7   3   38.49    3.08
  -3   7   3   40.51    2.97
  -3  -7   3   39.79    2.75
   3   7  -3   38.35    3.11
   3  -7  -3   38.70    2.84
  -3  -7   3   38.76    3.76
   3  -7  -3   38.17    3.65
  -6  -6   1 1300.00   48.03
  -6   6   1 1350.19   48.38
   6   6  -1 1320.06   48.30
   6  -6  -1 1184.53   48.94
  -6   6   1 1297.96   46.71
  -6  -6   1 1319.93   47.73
  -6  -6   1 1331.21   47.89
  -6  -6   1 1333.66   49.03
  -3   7  -1   45.29    3.32
   3  -7   1   45.78    3.08
   3   7   1   43.30    3.30
  -3  -7  -1   46.07    3.42
  -3  -7  -1   46.34    3.26
  -3  -7  -1   45.88    3.12
  -3  -7  -1   43.53    4.15
  -3   7  -1   44.32    3.72
  -4   6  -6 1257.62   46.44
   4   6   6 1272.79   46.41
  -4  -6  -6 1329.34   47.80
  -4   6  -6 1278.78   45.62
   4   6   6 1278.14   46.41
   8   4   3  415.07   16.66
  -8   4  -3  395.04   16.28
  -8   4  -3  393.34   15.88
  -8  -4  -3  401.78   15.77
   8   4   3  403.19   16.24
  -8   4  -3  405.61   16.65
  -8   4  -3  415.96   16.15
  -8  -4  -3  406.98   16.89
   1   5  12  217.40    9.83
  -1  -5 -12  215.60    9.26
   1   5  12  213.94    9.51
   1  -5  12  185.05    9.38
   1   5  12  212.32    9.52
  -1  -5 -12  214.28    9.98
  -1   5 -12  210.11   10.37
  -1  -5 -12  206.54    8.63
   6   2  11  461.23   18.38
  -6   2 -11  423.06   16.79
  -6  -2 -11  449.48   17.21
  -6   2 -11  446.73   17.84
  -6  -2 -11  451.70   18.19
  -6   2 -11  414.20   16.32
   6   2  11  462.36   17.94
  -2   6  10   37.40    3.52
  -2  -6  10   34.26    2.51
  -2   6  10   34.06    2.99
  -2  -6  10   33.97    2.82
   2  -6 -10   37.07    2.89
   2  -6 -10   37.72    3.60
   2   6 -10   34.08    2.88
  -2   6  10   36.01    3.24
  10   2  -2   77.02    4.96
 -10  -2   2   77.64    4.44
 -10  -2   2   75.32    5.21
  10   2  -2   78.19    5.19
  10  -2  -2   78.88    4.40
  10   2  -2   78.03    4.85
  10  -2  -2   79.79    5.39
 -10   2   2   79.21    4.53
   9   3   2 1677.51   60.57
  -9  -3  -2 1654.07   60.11
  -9   3  -2 1671.36   60.89
   9   3   2 1535.14   56.61
  -9   3  -2 1618.53   58.61
  -9   3  -2 1635.16   58.05
   9   3   2 1718.61   61.86
  -9  -3  -2 1458.06   52.65
  -9   3  -2 1699.94   60.45
 -10  -2   5  246.04   10.57
 -10   2   5  208.06    9.12
  10  -2  -5  252.73   11.53
 -10  -2   5  249.82   11.37
  10   2  -5  245.16   11.11
 -10   2   5  244.49   10.26
 -10  -2   5  235.11    9.95
  10  -2  -5  252.30   10.51
  10   2  -5  250.82   11.11
   5   1  13  521.29   20.47
   5   1  13  526.75   20.62
  -5  -1 -13  521.75   20.44
  -5   1 -13  499.02   20.13
   5  -1  13  514.63   21.07
  -5  -1 -13  502.17   19.17
  -5   1 -13  518.17   20.25
  -5   1 -13  507.77   19.39
   5  -1  13  495.55   20.52
  -7  -1 -10  311.38   12.57
  -7   1 -10  306.99   12.56
  -7  -1 -10  311.63   13.30
   7  -1  10  304.29   13.40
   7   1  10  309.29   13.26
  -7   1 -10  300.35   12.29
  -7   1 -10  301.73   13.10
   7   1  10  315.97   12.92
   0   0  17    1.01    1.73
   0   0 -17   -0.62    1.47
   0   0  17    0.75    1.31
   0   0 -17    0.71    1.73
  -6  -6   4   53.79    3.40
  -6   6   4   56.05    3.50
  -6  -6   4   58.79    4.56
   6   6  -4   56.90    3.98
   6  -6  -4   54.07    3.41
  -6   6   4   54.82    3.60
  -6  -6   4   57.57    3.67
  -2   0 -16  502.99   19.55
  -2   0 -16  511.53   19.51
   2   0  16  509.96   19.95
   2   0  16  508.74   20.57
  -7   3  13  107.32    5.73
   7  -3 -13  111.31    6.05
   7   3 -13  114.81    6.54
  -7  -3  13  106.16    5.83
   7   3 -13  112.54    5.69
  -7  -3  13  110.22    5.79
   7  -3 -13  116.57    6.76
  -7   3  13  111.38    5.74
  -6   0  16    9.32    2.04
  -6   0  16    9.27    1.50
  -6  -6   0 1146.13   40.99
   6   6   0 1150.36   42.24
   6  -6   0  986.30   36.08
  -6  -6   0 1193.21   43.79
  -6  -6   0 1169.26   41.97
  -6  -6   0 1151.58   42.59
  -6   6   0 1166.64   41.89
   5  -3 -15   66.68    3.84
  -5  -3  15   58.32    3.61
   5  -3 -15   69.33    4.90
   5  -3 -15   68.07    4.40
  -5   3  15   64.64    3.74
   5   3 -15   67.67    3.90
  -5   3  15   70.67    4.57
  -5  -3  15   67.89    4.23
   1  -7   5   39.65    2.75
  -1   7  -5   43.89    3.86
  -1  -7  -5   43.90    3.85
   1   7   5   43.99    3.75
  -1   7  -5   40.76    3.04
   1   7   5   42.19    3.54
   1   7   5   41.62    3.50
  -1  -7  -5   43.02    3.18
   1   7   5   41.47    3.16
   0  -6 -10 1111.82   40.14
   0   6 -10  877.60   41.21
   0  -6  10  971.67   37.73
   0   6 -10 1071.11   39.88
   0  -6 -10 1068.42   39.74
   0   6  10 1058.87   39.42
   0   6  10 1065.62   39.83
   0  -6  10  883.24   33.01
   0   6  10 1090.11   40.03
  -4  -6   9  170.61    7.51
   4  -6  -9  174.82    7.81
  -4  -6   9  171.97    7.81
  -4   6   9  173.59    8.12
   4  -6  -9  172.51    8.50
  -4   6   9  172.87    8.35
   4   6  -9  169.66    8.13
  -4   6   9  171.51    8.02
   4  -6  -9  172.27    8.88
  -7  -5  -3  244.05   10.55
  -7   5  -3  244.19   10.08
  -7  -5  -3  242.76   11.15
  -7   5  -3  231.87   10.59
   7   5   3  240.87   10.50
  -7  -5  -3  240.56   10.21
  -7   5  -3  232.35    9.90
   3   7  -4   21.79    2.35
  -3  -7   4   23.09    2.20
  -3   7   4   21.98    2.41
  -3   7   4   23.23    2.27
  -3   7   4   21.91    2.60
  -3  -7   4   23.05    2.20
   3  -7  -4   21.68    2.87
  -3  -7   4   22.59    3.10
  -3  -7   4   20.34    2.25
   3  -7  -4   21.47    2.12
  10   2  -1 1104.50   40.67
 -10   2   1 1105.61   41.42
 -10  -2   1 1118.93   41.55
 -10  -2   1 1137.04   41.06
  10   2  -1 1089.42   40.38
  10   2  -1 1109.01   41.04
  10  -2  -1 1108.50   41.32
  -3  -7  -2  910.64   33.85
   3  -7   2  878.84   32.33
  -3  -7  -2  919.01   33.82
  -3   7  -2  907.64   34.05
  -3  -7  -2  929.05   34.90
   3   7   2  900.61   34.47
  -3   7  -2  896.22   33.34
 -10  -2   6  766.66   28.80
  10   2  -6  761.55   29.15
 -10   2   6  761.02   28.38
  10  -2  -6  757.24   28.18
  10   2  -6  772.84   29.19
  10  -2  -6  712.44   28.53
  10  -2  -6  734.04   28.20
  -5  -5  -8  731.60   27.08
  -5   5  -8  652.74   28.92
  -5  -5  -8  710.85   27.32
  -5   5  -8  715.16   27.70
  -5   5  -8  716.46   26.48
   8  -4  -9  279.05   12.40
   8  -4  -9  263.86   11.91
   8   4  -9  289.68   13.05
  -8  -4   9  279.99   12.12
   8   4  -9  288.81   11.70
   8  -4  -9  287.18   11.66
  -8   4   9  285.98   11.96
  -8  -4   9  281.72   11.54
   8   4  -9  292.57   12.64
   7  -5  -8   27.60    2.91
  -7  -5   8   31.37    2.63
   7   5  -8   31.83    2.68
   7  -5  -8   32.34    2.60
   7   5  -8   32.09    3.16
  -7  -5   8   32.86    2.73
  -7   5   8   31.47    2.94
   7  -5  -8   33.87    3.71
  -6   0 -12  965.18   35.24
  -6   0 -12  939.32   34.89
  -6   0 -12  995.46   36.32
   6   0  12  987.28   37.54
  -7   1  15  123.83    5.96
  -7  -1  15  119.94    5.97
  -7  -1  15  122.98    6.88
  -7  -1  15  126.16    6.32
  -7   1  15  123.49    6.37
  -7   1  15  123.32    6.78
   1  -7  -6  197.89    8.58
  -1   7   6  212.37    9.89
   1   7  -6  194.44    8.53
  -1   7   6  194.15    8.93
  -1   7   6  205.81    9.37
   1  -7  -6  204.30    9.66
  -1  -7   6  191.58    8.10
  -1   7   6  192.92    8.37
   1   7  -6  198.55    9.45
   6  -6  -5   40.56    3.85
  -6   6   5   50.06    3.47
  -6  -6   5   50.43    4.20
  -6   6   5   52.16    3.35
  -6  -6   5   54.63    3.46
   6   6  -5   50.58    3.66
   6  -6  -5   47.41    3.08
  -6  -6   5   47.81    3.19
 -10   0  -2  160.89    7.39
  10   0   2  164.15    7.74
 -10   0  -2  155.07    7.93
  10   0   2  162.69    8.24
  -2  -6  -9  418.20   17.10
   2   6   9  426.44   17.23
  -2   6  -9  420.70   17.22
  -2  -6  -9  446.83   17.33
   2   6   9  435.05   17.39
  -2   6  -9  394.20   15.52
  -6  -6  -1   97.28    5.15
   6   6   1  101.34    4.80
  -6  -6  -1  101.99    5.53
  -6   6  -1   96.80    4.19
  -6  -6  -1  109.46    5.08
   1  -5 -13  179.42    7.70
   1  -5 -13  184.29    8.81
  -1   5  13  181.66    8.47
  -1   5  13  182.28    8.16
  -1   5  13  176.22    8.07
   1  -5 -13  179.22    8.78
   1  -5 -13  189.90    8.38
  -1  -5  13  159.18    8.62
  -1  -3  16  162.24    6.25
   1  -3 -16  160.50    5.53
   1  -3 -16  158.15    6.68
  -1   3  16  174.33    6.35
   1   3 -16  165.48    5.92
  -1   3  16  155.99    6.53
   1  -3 -16  169.12    6.70
  -3  -3  16 3813.87   88.99
  -3   3  16 3810.85   85.41
   3   3 -16 3740.10   81.87
   3  -3 -16 3797.68   83.24
  -3   3  16 3991.19  109.93
   3  -3 -16 3985.16  110.36
   3  -3 -16 3937.88  107.51
   8  -2 -13   99.54    5.33
  -8   2  13   96.45    4.62
  -8  -2  13   95.69    4.56
  -8   2  13   94.57    4.20
  -8  -2  13   99.01    4.80
   8   2 -13  104.00    5.39
   8  -2 -13   95.64    4.63
 -10   0   9   -0.76    2.09
 -10   0   9    1.63    2.06
  10   0  -9    0.31    1.89
  -8   0  14 1456.47   41.26
   8   0 -14 1480.73   35.85
  -8   0  14 1444.01   38.81
  -8   0  14 1443.29   35.55
  -9   3   9   71.33    3.63
   9   3  -9   63.55    4.24
   9  -3  -9   64.19    3.54
  -9  -3   9   62.41    3.77
  -9  -3   9   65.15    3.81
   9   3  -9   65.28    4.42
  -9   3   9   61.35    3.70
   9  -3  -9   52.26    3.48
   3  -3  14  587.53   18.12
  -3  -3 -14  675.09   18.06
   3   3  14  686.88   18.05
   3   3  14  700.85   17.97
  -3  -3 -14  669.07   16.46
  -3   3 -14  661.18   17.86
  10  -2   0  150.34    6.70
  10   2   0  147.45    6.18
 -10  -2   0  147.37    6.62
  10   2   0  147.55    6.75
 -10  -2   0  152.23    5.87
 -10   2   0  151.42    5.73
  10   2   0  144.33    6.36
   2   2 -17  624.92   15.83
   2  -2 -17  633.79   16.83
   2  -2 -17  611.29   15.80
  -2   2  17  631.77   16.01
  -2  -2  17  611.71   17.24
  -2   2  17  646.51   18.26
  10  -2  -7  783.50   21.38
 -10   2   7  778.88   19.42
  10  -2  -7  776.28   19.45
  10  -2  -7  741.67   19.16
 -10  -2   7  803.65   21.23
  10   2  -7  774.90   20.93
  10   2  -7  823.33   21.57
  -3   7   5  153.87    5.51
  -3   7   5  144.69    6.06
  -3  -7   5  150.03    6.72
   3  -7  -5  155.80    5.73
  -3  -7   5  156.72    5.42
  -3   7   5  155.63    6.28
  -3  -7   5  154.03    5.64
   3  -7  -5  162.09    6.91
  -3  -7   5  161.53    7.22
   3   7  -5  150.27    5.77
  -9   1  12  205.66    7.91
  -9   1  12  208.62    7.28
  -9  -1  12  202.49    7.85
  -9   1  12  204.69    6.76
   9   1 -12  214.54    8.05
   9  -1 -12  215.81    8.09
   3   7   3  240.78    8.25
  -3  -7  -3  233.76    8.60
  -3   7  -3  205.21    7.75
  -3  -7  -3  246.66    8.04
   3   7   3  244.90    8.79
   3  -7   3  227.44    7.33
  -3   7  -3  236.06    7.31
   3  -5 -13  373.13   11.93
   3  -5 -13  369.99   11.73
   3  -5 -13  378.12   10.70
   3  -5 -13  366.58   10.09
  -3   5  13  357.43   10.14
  -3   5  13  356.24   12.64
  -3  -5  13  345.69   11.37
  -9  -3  -3  183.38    7.46
  -9   3  -3  185.76    6.44
   9   3   3  181.58    7.23
   9   3   3  170.93    7.68
  -9   3  -3  175.65    7.13
  -9   3  -3  177.72    7.19
  -9   3  -3  180.30    6.33
  -9  -3  -3  180.29    6.53
   9   3   3  186.73    7.11
   6  -4 -13  593.67   16.33
   6  -4 -13  634.55   17.75
   6  -4 -13  621.42   15.72
  -6   4  13  595.37   16.28
  -6  -4  13  589.76   16.15
   6   4 -13  570.00   14.67
   6  -4 -13  588.57   15.84
  -6   4  13  597.84   15.71
  -6  -4  13  541.06   18.57
  -8   4  -4  654.17   20.23
  -8   4  -4  682.17   18.75
  -8   4  -4  652.90   17.91
   8   4   4  699.09   18.25
  -8   4  -4  656.65   17.97
   8   4   4  692.69   18.44
   8   4   4  629.38   17.69
  -8   4  -4  700.25   17.82
  -8  -4  -4  683.23   18.81
  -8  -4  -4  600.92   15.63
  -2  -4  15 1117.84   33.98
   2  -4 -15 1194.02   29.70
   2  -4 -15 1124.61   27.73
  -2   4  15 1213.50   29.50
   2   4 -15 1134.76   27.56
  -2   4  15 1278.79   30.07
   2  -4 -15 1157.33   27.04
  -4  -2 -14  264.17    9.81
  -4   2 -14  265.58    8.46
  -4  -2 -14  260.91    7.84
  -4   2 -14  262.59    9.73
   4   2  14  267.05    8.92
   4  -2  14  257.02    8.90
  -3   5 -11   20.73    2.24
   3   5  11   17.69    2.58
   3   5  11   17.69    3.26
  -6   6   6  263.28    8.90
  -6  -6   6  271.67    8.32
   6   6  -6  281.83    9.14
  -6  -6   6  266.62   10.02
  -6  -6   6  276.96    9.80
   6  -6  -6  252.30    9.28
   6  -6  -6  268.73    8.17
  -6   6   6  272.60    8.38
  -1  -7  -6    5.96    1.68
  -1   7  -6    4.22    1.45
   1   7   6    3.04    1.99
   1   7   6    5.57    2.21
   1  -7   6    3.21    1.36
  -1   7  -6    2.75    1.96
  -1  -7  -6    3.00    2.23
   1   7   6    4.34    2.23
   1   7   6    4.14    1.85
   6   6   2  438.66   12.49
  -6   6  -2  427.29   11.64
  -6  -6  -2  438.43   13.34
  -6  -6  -2  460.51   12.95
  -6  -6  -2  450.96   12.39
  -5   3 -12  163.21    6.49
  -5   3 -12  165.95    6.20
   5   3  12  164.12    8.14
   5   3  12  160.87    6.73
  -5  -3 -12  164.02    5.74
  -5   3 -12  162.35    5.81
  -5  -3 -12  162.79    6.93
   6   4   9 1657.34   38.38
  -6   4  -9 1579.72   35.84
  -6   4  -9 1513.86   37.68
  -6   4  -9 1576.19   37.45
  -6   4  -9 1541.18   38.30
  -6   4  -9 1582.29   40.60
  -6  -4  -9 1632.42   38.94
  -9   1  -6   91.04    4.48
  -9  -1  -6   95.05    5.14
  -9   1  -6   94.21    4.41
  -9   1  -6   85.90    4.61
  -9  -1  -6   96.00    4.43
  -9   1  -6   92.32    4.51
   9   1   6   95.42    4.63
   9   1   6   95.12    5.17
  -4   6  -7 1149.73   27.22
   4   6   7 1190.53   28.22
  -4  -6  -7 1250.98   29.30
   4   6   7 1164.05   29.23
  -4   6  -7 1144.26   28.57
   7   5   4  168.14    7.31
  -7   5  -4  169.11    7.10
  -7  -5  -4  175.34    6.39
  -7   5  -4  177.78    6.14
   7   5   4  175.17    6.89
  -7   5  -4  169.83    6.13
  -7   5  -4  165.29    6.94
  -7  -5  -4  174.45    7.28
   5  -5 -12 1684.97   38.49
  -5  -5  12 1474.05   39.04
  -5  -5  12 1558.15   38.34
  -5   5  12 1669.19   39.40
   5   5 -12 1626.16   41.95
  -5   5  12 1595.28   39.62
   5  -5 -12 1690.35   40.38
   5  -5 -12 1676.28   41.77
   5  -1 -17   46.52    3.48
  -5  -1  17   44.79    3.49
  -5   1  17   46.58    2.84
  -5  -1  17   47.71    2.80
  -5   1  17   46.63    3.34
  -5  -1  17   46.15    3.37
   7  -5  -9  289.41   10.11
  -7  -5   9  284.13    8.71
  -7   5   9  274.90    8.92
   7  -5  -9  288.76    8.63
  -7  -5   9  263.26    9.38
   7   5  -9  290.91    9.75
   7   5  -9  289.17    8.79
   7  -5  -9  242.56    9.45
 -10   2  -1 2262.46   51.60
 -10  -2  -1 2323.43   51.82
  10   2   1 2274.24   53.09
 -10  -2  -1 2233.37   52.39
  10   2   1 2211.70   50.48
  10   2   1 2362.74   53.78
  -1   7   7   -0.03    1.47
   1  -7  -7   -0.16    1.18
  -1   7   7    1.66    1.72
   1   7  -7   -0.05    1.35
   1  -7  -7    0.48    1.90
  -1   7   7   -0.42    1.65
  -1   7   7   -0.06    1.70
  -1  -7   7    0.06    1.20
   1   7  -7    0.62    1.90
  -4   4 -12  251.26    7.79
  -4  -4 -12  267.14    9.17
   4   4  12  269.45    8.97
  -4  -4 -12  258.36    7.76
   4   4  12  272.28    9.25
 -10   0  -3    0.33    1.81
  10   0   3    0.04    1.38
 -10   0  -3    0.02    1.80
   8   2   8  952.95   23.35
  -8   2  -8  851.05   22.04
  -8   2  -8  904.49   23.20
   8   2   8  925.75   23.77
  -8   2  -8  905.03   22.11
  -8   2  -8  879.54   23.23
  -8  -2  -8  919.41   24.29
   8   4 -10   60.35    4.19
   8  -4 -10   57.65    3.14
   8   4 -10   54.36    3.25
  -8   4  10   57.63    3.32
  -8  -4  10   56.77    3.41
  -8  -4  10   54.89    3.38
   8  -4 -10   60.09    4.37
   8  -4 -10   53.60    3.67
  -8   4  10   56.69    3.47
 -10   2   8 3485.84   87.66
  10  -2  -8 3487.88   77.54
  10  -2  -8 3200.10   76.83
 -10   2   8 3535.36   78.59
 -10  -2   8 3518.93   86.05
  10   2  -8 3597.85   80.38
   4  -6 -10  157.04    6.78
  -4   6  10  153.42    6.18
   4  -6 -10  151.44    6.71
   4  -6 -10  155.30    5.64
  -4  -6  10  149.92    5.81
  -4   6  10  149.89    6.24
   4   6 -10  139.46    6.14
  -4  -6  10  150.75    5.40
   2  -6 -11  331.67   10.91
   2  -6 -11  350.27   10.13
  -2   6  11  340.80    9.82
  -2   6  11  338.33   10.69
  -2  -6  11  327.10   10.02
  -2   6  11  346.66   10.44
  -2  -6  11  319.68   10.29
   2  -6 -11  344.53   10.97
  -3   7   6   39.00    3.07
  -3  -7   6   43.09    2.70
  -3   7   6   46.05    3.19
   3   7  -6   41.03    3.05
  -3  -7   6   39.41    3.08
  -3   7   6   43.53    3.18
   3  -7  -6   46.67    2.95
   3  -7  -6   43.12    3.67
  -3  -7   6   43.29    2.90
  -7   3  -9   41.40    2.98
  -7   3  -9   39.42    3.43
  -7   3  -9   39.11    3.18
  -7   3  -9   43.34    3.25
  -7   3  -9   37.72    2.94
  -7   3  -9   41.71    3.32
  -7  -3  -9   43.99    3.76
   7   3   9   44.39    3.52
  -4   2  17 1348.93   33.49
  -4  -2  17 1320.78   34.22
   4  -2 -17 1432.11   35.11
   4   2 -17 1381.03   32.01
  -4   2  17 1397.40   33.33
   4  -2 -17 1352.69   31.23
   4  -2 -17 1264.71   30.40
  10   0 -10 2987.62   67.69
 -10   0  10 3046.74   75.37
 -10   0  10 2889.93   69.77
  10   0 -10 2943.92   68.20
 -10   0  10 2967.34   69.53
  -8   0  -9   -0.55    2.16
   8   0   9   -0.07    2.35
  -8   0  -9   -0.05    1.51
  -3  -7  -4    5.31    1.71
  -3   7  -4    4.35    1.72
  -3   7  -4    4.46    1.52
   3  -7   4    5.32    1.35
   3   7   4    5.92    1.83
  -3  -7  -4    5.02    2.20
  -1  -1 -17   10.10    2.43
   1   1  17    4.84    1.64
   1  -1  17    4.53    1.89
   1   1  17    5.48    2.23
   1  -1  17    5.22    1.70
  -1   1 -17    5.68    1.68
  -1   1 -17    4.67    2.10
  -9   3  10  986.93   24.72
  -9  -3  10  955.34   23.80
  -9   3  10  961.09   24.10
   9  -3 -10  925.36   26.19
   9  -3 -10  880.82   23.82
   9   3 -10  978.98   25.30
   9   3 -10 1015.41   25.77
  -9  -3  10  902.90   32.75
   0  -4 -15  100.87    4.17
   0   4  15  106.06    4.73
   0  -4  15   98.02    5.24
   0   4  15  100.48    7.49
   0  -4 -15   98.80    7.32
   0  -4 -15  101.77    7.68
   6   6  -7   64.82    3.96
  -6  -6   7   68.62    3.53
  -6   6   7   68.71    3.46
   6  -6  -7   68.24    3.50
  -6  -6   7   61.46    3.49
  -6   6   7   63.44    3.58
   6  -6  -7   62.02    4.12
   0  -2  17  267.46    8.93
   0   2  17  259.37    9.24
   0   2 -17  267.79    8.34
   0  -2 -17  257.41    8.32
   0   2  17  255.08    9.25
   2  -2  16  234.62    8.20
   2   2  16  244.52    8.65
  -2  -2 -16  231.86    8.39
  -2   2 -16  243.64    8.24
  -2  -2 -16  231.80    7.11
  -2   2 -16  243.07    7.79
  -2  -2 -16  245.25    8.57
  -2   0  18  369.21   12.29
  -2   0  18  314.55   10.38
  -6  -2  16 1556.89   38.60
  -6   2  16 1542.84   39.31
   6  -2 -16 1555.14   37.17
  -6   2  16 1536.02   41.48
  -6  -2  16 1441.15   47.01
  -6  -2  16 1356.45   39.13
   6  -2 -16 1613.09   42.92
   6   2 -16 1582.28   36.38
  -4   0 -15    0.77    1.86
   4   0  15    0.53    1.90
   4   0  15   -0.18    1.71
   2  -4  14 2654.98   95.51
  -2  -4 -14 2847.50   62.83
   2   4  14 2887.93   63.90
   2   4  14 2977.96   69.09
  -6  -6  -3  442.43   13.41
  -6   6  -3  446.79   12.18
   6   6   3  460.64   13.29
  -6  -6  -3  461.26   12.97
  -6  -6  -3  476.60   13.23
   0   6  11  177.45    6.39
   0  -6  11  145.40    6.49
   0   6  11  175.69    7.42
   0   6 -11  175.17    7.34
   0  -6 -11  179.22    6.35
   0  -6 -11  172.02    7.59
   0   6  11  166.60    6.41
   7  -3 -14    2.17    1.68
  -7   3  14    1.26    1.37
   7  -3 -14    2.46    2.37
   7   3 -14    2.68    1.60
  -7  -3  14    2.85    1.66
  -7   3  14    4.33    1.88
  -7  -3  14    2.36    1.42
   9   3   4  105.03    5.22
  -9   3  -4   97.34    5.15
  -9   3  -4  105.49    5.27
  -9  -3  -4  109.89    4.90
  -9   3  -4  107.99    4.62
  -9  -3  -4  110.55    5.65
   9   3   4  109.45    5.09
  -9   3  -4  105.09    4.48
  -4  -4  15  791.16   23.71
   4   4 -15  799.77   19.70
   4  -4 -15  773.60   19.21
   4  -4 -15  808.16   21.91
  -4   4  15  826.45   20.66
   4  -4 -15  835.36   21.91
  -4   4  15  822.85   22.33
  -1  -5 -13  140.37    6.23
   1   5  13  149.27    6.28
  -1  -5 -13  140.86    6.39
   1  -5  13  122.07    6.24
   1   5  13  147.81    5.72
  -5   5  -9    2.38    1.61
   5   5   9    2.73    1.94
  -5  -5  -9    2.60    2.28
  -5   5  -9    2.76    1.95
  -8   4  -5  909.55   23.32
  -8   4  -5  916.42   23.10
  -8   4  -5  973.31   23.39
   8   4   5  934.32   23.51
  -8  -4  -5  953.01   24.51
  -8   4  -5  930.31   23.88
  -6   2 -12 1556.82   36.25
   6   2  12 1564.66   38.09
  -6  -2 -12 1571.33   37.96
  -6  -2 -12 1527.06   34.90
  -6   2 -12 1527.91   37.06
  -6   2 -12 1508.13   36.96
   7   1  11  476.62   13.95
  -7  -1 -11  471.69   13.89
  -7   1 -11  463.64   12.79
   7   1  11  478.09   13.30
  -7  -1 -11  450.23   12.18
  -7   1 -11  463.78   12.97
  -7   1 -11  431.06   12.73
   7  -1  11  453.30   13.68
   2   6  10  226.27    8.16
  -2  -6 -10  213.28    8.10
  -2   6 -10  203.73    6.87
  -2   6 -10  211.25    8.24
   2   6  10  225.19    8.10
  -2  -6 -10  230.59    7.51
  10   2   2   41.96    3.88
 -10   2  -2   41.68    3.13
 -10  -2  -2   41.37    3.26
  10   2   2   43.82    3.26
  10   2   2   42.75    3.44
 -10  -2  -2   43.26    3.74
  -1   7  -7  700.25   18.85
   1   7   7  674.39   18.62
  -1  -7  -7  737.58   18.49
   1   7   7  726.26   19.35
  -1  -7  -7  714.97   20.11
   1   7   7  701.58   19.28
   1  -7   7  655.57   18.89
  -1   7  -7  676.19   17.42
 -10  -2   9   16.57    2.60
  10  -2  -9   17.51    2.40
  10  -2  -9   15.64    2.10
 -10   2   9   17.34    2.45
  10  -2  -9   17.23    3.23
  10   2  -9   17.84    2.66
 -10   2   9   17.97    2.53
  -7  -5  -5 1413.80   34.25
  -7   5  -5 1420.94   33.47
   7   5   5 1430.48   34.45
  -7  -5  -5 1361.36   31.71
  -7   5  -5 1343.13   32.52
  -7   5  -5 1428.54   35.20
  -8   2  14   95.85    4.80
   8  -2 -14   98.86    5.33
   8  -2 -14   84.45    4.20
   8   2 -14   95.25    5.11
  -8  -2  14   90.10    4.84
  -8   2  14   90.77    4.10
  -8  -2  14   91.00    4.62
  -8  -2  14   91.01    4.33
  -3  -1  18  597.18   16.47
  -3   1  18  613.27   16.49
  -1  -3 -16 1441.65   33.26
  -1   3 -16 1469.50   35.64
   1  -3  16 1321.55   37.05
   1   3  16 1475.90   37.67
  -1  -3 -16 1463.69   35.19
   1   3  16 1478.12   34.79
  -5   3  16  201.71    6.56
  -5  -3  16  198.06    7.19
  -5   3  16  224.25    8.06
  -5  -3  16  195.73    6.63
   5  -3 -16  225.38    8.59
   5   3 -16  216.08    7.00
  -5  -3  16  221.29    7.12
   5  -3 -16  219.99    8.18
   5  -3 -16  208.67    6.74
  -9   1  13  596.59   15.94
   9  -1 -13  626.34   17.45
  -9   1  13  628.07   16.32
  -9  -1  13  597.50   15.25
   9   1 -13  641.32   17.58
  -9  -1  13  592.89   18.14
  -9   1  13  597.34   17.23
   3  -7  -7 1247.72   30.08
  -3  -7   7 1286.67   33.81
  -3   7   7 1230.78   30.36
  -3  -7   7 1120.67   34.37
  -3   7   7 1140.22   29.38
   3   7  -7 1199.18   29.90
   3  -7  -7 1234.56   34.92
  -3   7   7 1288.13   30.49
  -3  -7   7 1200.37   31.22
  -6   0  17    0.06    1.17
  -4   0  18  755.84   20.18
  -4   0  18  788.45   20.59
  -5  -1 -14  200.54    7.63
   5   1  14  196.32    7.48
  -5  -1 -14  195.05    6.42
   5   1  14  204.14    7.73
   5  -1  14  188.11    7.64
  -5   1 -14  195.03    7.33
   5  -1  14  187.19    7.25
  -5   1 -14  199.30    6.81
   3  -7   5    1.26    1.31
  -3  -7  -5    0.22    2.15
   3   7   5    1.66    1.88
  -3   7  -5    0.95    1.83
  -3  -7  -5    1.23    1.45
   3   7   5    1.01    1.66
  -3   7  -5    1.01    1.30
  -8   0  15    0.58    2.10
  -8   0  15    1.13    1.53
   3   1  16    8.35    2.33
  -3  -1 -16    9.27    2.07
   3  -1  16    7.99    2.01
  -3   1 -16    9.39    2.35
   3   1  16    8.90    2.03
   3  -1  16    9.28    2.11
  -3   1 -16    8.15    1.76
  -7  -5  10  932.96   23.84
   7   5 -10  938.92   23.02
   7  -5 -10  928.72   24.68
   7  -5 -10  850.61   22.58
  -7  -5  10  832.40   25.81
  -7   5  10  840.60   21.08
   7  -5 -10  877.62   21.37
   7   5 -10  949.87   24.91
  -7   5  10  902.31   23.29
  -7   1  16  867.53   22.96
  -7  -1  16  814.82   24.34
  -7   1  16  833.86   24.16
  -7   1  16  814.68   29.45
  -7  -1  16  803.69   27.15
  -7  -1  16  847.99   22.28
   1   1 -18    0.21    1.84
   1   1 -18   -0.03    1.44
  -1  -1  18   -0.23    1.74
  -1   1  18    0.42    1.81
  -1   1  18    0.50    1.39
  10   0   4  427.07   12.88
 -10   0  -4  434.36   13.08
 -10   0  -4  443.86   12.14
  10   0   4  419.81   12.78
   1  -7  -8  173.55    6.09
  -1   7   8  179.04    7.11
  -1   7   8  175.02    7.04
   1   7  -8  163.61    6.12
  -1   7   8  179.62    6.30
  -1  -7   8  168.30    5.89
   1  -7  -8  177.37    7.26
  -1   7   8  173.24    6.66
  -4   6  -8   22.76    2.64
   4   6   8   21.67    2.58
  -4   6  -8   20.28    3.03
   4   6   8   24.38    2.61
  -4  -6  -8   21.74    2.57
   6  -6  -8  118.49    4.84
  -6  -6   8  123.82    4.91
   6   6  -8  123.05    5.64
  -6   6   8  124.62    5.19
  -6   6   8  113.97    4.95
   6  -6  -8  124.10    6.43
   6  -6  -8  118.58    6.04
  -6  -6   8  123.39    5.53
  -1   5  14  292.27   10.69
  -1   5  14  295.14   10.06
   1  -5 -14  279.06   10.62
   1  -5 -14  296.43   10.96
  -1  -5  14  255.94   10.55
  -9   1  -7  192.99    7.64
   9   1   7  199.01    8.35
  -9  -1  -7  202.54    7.63
   9   1   7  202.31    7.86
  -9   1  -7  188.90    8.28
  -9  -1  -7  194.03    8.24
  -9   1  -7  189.80    7.68
  -9   1  -7  202.27    7.61
 -10   0  11    0.07    1.57
 -10   0  11    0.53    2.04
  10   0 -11    0.55    1.93
 -10   0  11   -0.83    1.89
   8  -4 -11   85.03    4.17
  -8  -4  11   75.75    4.09
   8   4 -11   84.70    4.26
   8   4 -11   89.60    5.17
  -8   4  11   86.13    4.54
   8  -4 -11   77.35    4.79
  -8   4  11   83.20    4.14
  -8  -4  11   87.23    4.40
   8  -4 -11   86.96    5.31
   6  -4 -14 2329.62   64.38
   6   4 -14 2353.14   65.23
   6  -4 -14 2490.75   27.52
  -6   4  14 2347.20   65.98
  -6  -4  14 2162.03   67.64
   6  -4 -14 2124.77   62.86
  -6   4  14 2304.76   65.78
  -6  -4  14 2430.60   70.58
  -6  -6  -4  128.88    5.66
  -6  -6  -4  126.30    5.70
   6   6   4  124.56    6.17
  -6   6  -4  122.88    5.21
   6   6   4  123.96    5.70
  -6  -6  -4  124.96    6.46
  -6   0 -13   -0.37    1.45
  -3   5  14 1404.44   41.70
   3  -5 -14 1468.08   42.61
   3  -5 -14 1456.11   42.83
  -3   5  14 1488.53   42.25
  -3  -5  14 1333.97   43.11
   0   0 -18   91.70    4.76
   0   0  18   91.85    4.91
   0   0  18   80.15    4.48
  -9   3  11 1480.02   42.49
   9   3 -11 1535.94   44.09
  -9  -3  11 1309.16   51.19
   9  -3 -11 1431.54   41.09
  -9   3  11 1476.08   41.35
   9  -3 -11 1359.83   41.79
  -9  -3  11 1476.44   42.57
  -5  -7   2  345.50   12.81
  -5   7   2  394.81   12.70
   5   7  -2  408.43   13.45
  -5  -7   2  399.04   13.67
  -5  -7   2  405.95   13.63
   5  -7  -2  339.97   14.38
  -4   6  11  681.10   21.78
   4  -6 -11  705.93   21.47
   4  -6 -11  679.63   22.09
  -4  -6  11  681.95   23.05
  -4   6  11  682.43   20.69
  -4   6  11  676.00   23.44
  -4  -6  11  666.12   23.87
   4  -6 -11  719.44   23.85
   5  -5 -13  819.83   25.86
  -5   5  13  796.83   24.44
  -5   5  13  852.48   25.39
  -5  -5  13  771.19   31.69
   5  -5 -13  856.60   26.56
   5   5 -13  823.98   24.93
  -5  -5  13  753.83   28.21
   5  -5 -13  845.38   24.78
  -6   4 -10 2357.24   68.18
   6   4  10 2542.81   26.60
  -6  -4 -10 2475.57   25.80
  -6   4 -10 2465.63   23.19
  -6   4 -10 2390.01   66.49
  -5   7   1  465.75   14.85
   5   7  -1  458.52   15.75
  -5  -7   1  477.34   15.52
  -5  -7   1  403.81   14.99
  -5  -7   1  448.75   14.40
  11   1  -4    9.65    2.15
 -11  -1   4    9.91    2.28
 -11  -1   4    9.44    2.50
 -11   1   4    8.83    2.10
  11   1  -4    7.65    2.35
  11  -1  -4    8.46    2.48
  11  -1  -4    8.50    1.83
   3   5  12 1108.95   32.89
   3   5  12 1076.37   30.83
  11   1  -3 2368.86   65.46
  11   1  -3 2237.94   62.92
 -11  -1   3 2321.91   65.27
 -11  -1   3 2309.03   63.64
  11  -1  -3 2144.03   63.44
 -11   1   3 2347.19   67.00
  11   1  -3 2213.18   62.91
  11  -1  -3 2323.03   65.62
  -3   3  17  908.09   28.21
   3  -3 -17  900.52   32.09
  -3  -3  17  879.49   28.27
  -3   3  17  921.34   28.41
   3   3 -17  921.03   26.72
   3  -3 -17  924.42   28.53
   3  -3 -17  853.79   26.66
  -5  -7   3  689.64   22.43
   5  -7  -3  717.33   22.24
  -5  -7   3  762.16   23.45
  -5  -7   3  771.74   23.78
  -5   7   3  757.00   22.23
  -5  -7   3  783.24   23.29
   5   7  -3  781.04   23.53
   5  -7  -3  771.79   25.68
  11   1  -5  115.65    5.96
 -11   1   5  117.31    5.26
  11  -1  -5  112.87    5.56
  11   1  -5  114.13    5.63
 -11  -1   5  117.64    5.20
  11  -1  -5  117.01    6.13
 -10  -2  -3   38.64    3.13
 -10   2  -3   39.00    2.97
 -10  -2  -3   38.47    3.59
  10   2   3   39.58    3.14
  10   2   3   35.63    3.50
  10   2   3   38.01    3.28
  -9   3  -5   57.25    3.52
  -9  -3  -5   58.88    3.67
  -9  -3  -5   59.09    4.20
  -9   3  -5   58.64    3.40
  -9   3  -5   58.19    4.02
  -9   3  -5   52.32    3.60
   9   3   5   59.11    3.77
   1   3 -17   27.07    2.38
  -1  -3  17   27.26    2.80
  -1   3  17   26.53    2.88
   1  -3 -17   28.24    3.27
  -1   3  17   26.43    2.47
   1  -3 -17   28.37    2.99
   1  -3 -17   26.69    2.12
  -5  -7   0 1061.57   32.41
  -5  -7   0 1173.57   34.65
  -5   7   0 1153.36   33.80
   5   7   0 1188.46   34.28
  -5  -7   0 1236.83   35.90
  -3   3 -15  114.46    5.74
  -3  -3 -15  106.84    6.25
  -3  -3 -15  111.02    4.68
   3  -3  15  103.97    5.60
  -3   3 -15  108.39    5.09
   3   3  15  117.56    6.51
   3   3  15  112.62    5.65
  11   1  -2  111.77    5.60
 -11  -1   2  109.73    5.93
  11   1  -2  106.60    6.09
 -11  -1   2  108.29    5.03
 -11   1   2  111.41    5.18
  11   1  -2  106.03    5.69
  11  -1  -2  106.24    5.31
  11  -1  -2  109.02    6.00
  -2   6  12  339.10   11.74
  -2  -6  12  329.77   11.78
   2  -6 -12  357.21   12.92
   2  -6 -12  351.37   12.63
  -2  -6  12  322.00   11.55
  -2   6  12  362.05   12.29
  -2   6  12  354.45   11.76
   2  -6 -12  365.67   11.92
 -10   2  10   23.01    2.62
  10  -2 -10   22.03    2.62
 -10   2  10   23.28    2.57
  10  -2 -10   21.99    2.27
  10   2 -10   24.32    2.84
 -10  -2  10   23.00    2.50
  10  -2 -10   21.13    2.93
   8   2   9  264.38   10.07
  -8   2  -9  251.79    9.66
  -8   2  -9  253.22    9.74
  -8  -2  -9  259.35   10.25
  -8   2  -9  256.54    9.17
  -8   2  -9  260.50    9.57
   8   2   9  265.73    9.50
  -2  -4  16   71.35    4.26
   2  -4 -16   77.65    5.11
   2  -4 -16   82.51    5.46
  -2   4  16   77.84    4.85
  -2   4  16   81.94    4.13
   2  -4 -16   79.49    3.80
   2   4 -16   73.83    3.88
   5  -7  -4    3.42    1.29
  -5   7   4    3.08    1.60
  -5  -7   4    3.64    1.73
   5  -7  -4    3.79    1.97
  -5  -7   4    3.50    1.41
  -5  -7   4    3.40    1.51
  -5  -7   4    2.45    2.33
   5   7  -4    2.76    1.77
  11  -1  -6  287.91   11.05
  11  -1  -6  304.22   11.48
  11   1  -6  298.87   11.18
 -11   1   6  304.41   10.38
 -11  -1   6  306.62   10.44
  11   1  -6  302.13   10.96
  -5   3 -13 2202.43   65.36
  -5   3 -13 2261.97   63.27
   5   3  13 2352.28   65.74
  -5  -3 -13 2272.41   64.13
  -5  -3 -13 2314.91   63.05
   5   3  13 2347.47   65.39
  -8   4  -6   20.04    2.83
  -8  -4  -6   21.64    3.07
  -8   4  -6   19.65    2.19
  -8   4  -6   20.68    2.28
  -8   4  -6   19.98    2.79
  -1  -7  -8  294.13   10.06
   1   7   8  293.24   10.38
  -1  -7  -8  295.06   11.08
   1   7   8  285.94   10.48
  -1   7  -8  247.36    9.67
   1   7   8  297.55   10.96
  -1   7  -8  276.54   11.63
   1  -7   8  262.38    9.63
   3   7  -8    7.45    1.73
  -3  -7   8    3.35    1.32
  -3  -7   8    4.01    1.42
  -3   7   8    3.30    1.94
  -3   7   8    4.34    1.78
  -3   7   8    2.93    1.63
   3  -7  -8    4.31    2.16
   3  -7  -8    4.06    1.56
  -7  -3 -10  268.71   10.32
  -7   3 -10  259.52    9.02
  -7   3 -10  242.30    9.40
  -7   3 -10  246.26    9.38
  -7   3 -10  248.69    9.62
   7   3  10  267.13   10.00
  -7   3 -10  257.27    9.63
  -7   3 -10  263.75    9.23
  -2   2  18 1052.22   31.23
   2  -2 -18 1031.98   30.50
  -2  -2  18  957.30   29.34
  -2   2  18 1005.67   36.82
   2   2 -18 1003.06   28.83
  -4  -2 -15 1006.15   28.43
   4  -2  15 1002.09   30.02
  -4  -2 -15 1042.77   31.16
  -4   2 -15 1023.57   30.34
   4   2  15  991.88   34.33
  -4   2 -15 1023.84   29.74
   8   0  10 2320.72   65.13
  -8   0 -10 2295.73   63.55
  -8   0 -10 2302.56   67.74
  -3   7  -6    2.61    1.79
   3  -7   6    2.79    1.38
  -3   7  -6    3.30    1.36
   3   7   6    2.25    1.86
   3   7   6    3.20    1.77
  -3  -7  -6    3.02    1.70
  -3  -7  -6    3.21    2.25
  -5   7  -1  274.79    9.38
  -5  -7  -1  259.23   10.54
  -5  -7  -1  277.30   10.08
   5   7   1  277.08    9.87
   7   5   6   27.22    3.12
  -7   5  -6   24.34    2.89
  -7   5  -6   28.24    3.15
  -7  -5  -6   28.01    3.39
  11  -1  -1 1306.67   38.42
  11  -1  -1 1197.61   38.29
 -11   1   1 1306.63   37.03
  11   1  -1 1285.98   37.60
 -11  -1   1 1306.90   36.94
  11   1  -1 1279.64   37.38
 -11  -1   1 1292.97   37.98
  11   1  -1 1330.73   38.51
  -6   6   9  514.45   16.53
   6  -6  -9  542.60   18.30
   6   6  -9  488.75   17.05
   6  -6  -9  488.77   18.48
  -6  -6   9  500.12   16.17
   6  -6  -9  520.02   16.41
  -6  -6   9  519.34   16.30
   4   4  13  131.60    6.02
   4   4  13  132.38    6.27
  -4  -4 -13  130.17    6.42
   0   6  12 2006.80   56.15
   0  -6  12 1602.49   57.37
   0  -6 -12 2010.70   56.95
   0   6  12 1935.06   56.56
   6   6   5   44.05    3.55
  -6   6  -5   42.53    3.03
  -6  -6  -5   45.90    4.19
   6   6   5   43.95    4.03
  -7   5  11   -0.11    1.75
  -7  -5  11    1.70    1.66
  -7   5  11    0.31    1.92
   7  -5 -11   -0.30    1.46
   7   5 -11   -0.04    1.55
   7  -5 -11    0.72    1.52
   7   5 -11   -0.07    1.82
  -7  -5  11    0.61    1.39
   7  -5 -11   -0.78    2.37
   5   5  10  426.09   13.88
  -5   5 -10  388.15   12.18
  -5  -5 -10  409.61   14.16
  -7   3  15   93.28    4.80
  -7   3  15   93.30    4.63
  -7  -3  15   93.56    4.68
   7  -3 -15   87.90    4.71
   7  -3 -15  100.77    5.69
  -7  -3  15   91.68    4.25
  -7  -3  15   83.25    4.62
  -5  -7   5   51.54    3.13
  -5  -7   5   48.04    3.42
  -5  -7   5   50.19    3.03
   5   7  -5   44.87    3.15
  -5  -7   5   42.89    3.92
   5  -7  -5   43.52    3.64
  -5   7   5   50.04    3.13
   5  -7  -5   47.03    2.96
  11  -1  -7    2.17    2.13
 -11  -1   7    2.38    1.72
 -11   1   7    1.44    1.70
  11   1  -7    1.24    1.79
  11  -1  -7    1.54    1.45
 -11   1   7    2.13    1.66
  11   1  -7    8.76    2.27
  10   0   5    0.48    2.07
 -10   0  -5    0.53    1.81
 -10   0  -5    0.22    1.80
  10   0   5    0.24    1.43
  -1   7   9   71.66    4.18
   1  -7  -9   79.18    4.84
   1  -7  -9   77.23    3.96
  -1   7   9   80.16    4.75
  -1  -7   9   73.72    3.75
  -1   7   9   73.86    4.27
  -1   7   9   76.91    4.07
  -5  -1  18  783.39   28.35
  -5   1  18  806.94   24.93
   5  -1 -18  862.30   26.14
  -5  -1  18  816.38   25.52
  -5  -1  18  753.22   23.87
   2   6  11  271.39   10.34
  -2  -6 -11  257.18   10.07
  -2   6 -11  262.07   10.37
   2   6  11  266.68    9.47
 -10   0  12 1113.46   32.60
  10   0 -12 1161.32   34.58
 -10   0  12 1109.86   33.09
  10   0 -12 1172.88   34.87
 -10   0  12 1077.51   33.54
   0   8   0  715.72   21.74
   0  -8   0  641.64   26.62
   0   8   0  730.62   22.97
   0  -8   0  692.65   28.44
  -9   1  14   39.50    3.04
  -9   1  14   39.68    3.44
  -9  -1  14   36.81    3.11
   9   1 -14   42.52    3.72
  -9   1  14   39.44    2.78
   9  -1 -14   38.39    3.56
   9  -1 -14   38.93    3.39
  -9  -1  14   37.60    2.78
  -5   7  -2    2.78    1.71
  -5  -7  -2    3.15    1.67
   5   7   2    2.62    1.93
  -5  -7  -2    3.86    1.76
   0  -8   1  738.11   23.42
   0   8  -1  716.58   23.60
   0   8   1  717.37   22.32
   0  -8  -1  603.02   24.36
   0  -8   1  640.46   19.64
   0   8   1  753.33   23.85
   0  -8  -1  759.83   23.83
   0   8  -1  748.97   23.38
   0  -8  -1  711.51   22.73
   0  -8   1  707.68   22.77
  -8  -4  12   17.29    2.26
   8   4 -12   16.38    2.47
  -8   4  12   17.09    2.44
   8  -4 -12   17.46    3.12
  -8  -4  12   16.10    2.07
  -8   4  12   16.70    2.11
   8  -4 -12   15.27    2.24
  -6   2  17 1466.66   42.55
   6  -2 -17 1428.96   42.38
  -6  -2  17 1362.82   40.46
  -6  -2  17 1387.84   42.12
  -6   2  17 1403.30   41.55
  -6  -2  17 1313.70   48.32
   6  -2 -17 1530.87   44.30
  -4   2  18  714.80   21.87
   4  -2 -18  694.54   24.23
  -4  -2  18  657.72   21.52
   4  -2 -18  700.53   21.55
  -4   2  18  673.86   21.79
 -11  -1   0   92.98    5.41
  11   1   0   92.49    5.36
 -11  -1   0   94.91    4.75
 -11   1   0   89.18    4.37
  11   1   0   91.30    5.16
  11  -1   0   92.46    5.37
  11  -1   0   92.12    4.73
  11   1   0   95.98    4.98
  -4   6  -9    0.39    2.00
  -4   6  -9    1.62    1.22
  -8  -2  15  434.26   16.20
  -8   2  15  468.79   15.33
  -8   2  15  457.78   14.91
  -8  -2  15  432.30   13.91
  -8  -2  15  458.09   15.40
   8  -2 -15  483.44   16.23
   8  -2 -15  432.11   14.17
   1  -5  14   67.93    4.34
   1   5  14   78.69    4.61
   1   5  14   80.47    4.25
  -1  -5 -14   79.69    4.88
   0   4  16  311.97   10.56
   0  -4  16  292.13   11.80
   0  -4 -16  321.36   10.38
   0  -4 -16  324.26   11.72
   0  -4 -16  314.12   11.56
   0   4  16  292.54   11.90
   4  -4 -16   24.64    3.01
   4   4 -16   24.61    2.32
   4  -4 -16   24.02    3.21
  -4  -4  16   24.46    2.62
  -4   4  16   26.02    3.16
  -4   4  16   26.85    2.46
   4  -4 -16   23.55    2.14
  -9  -3  12  427.48   14.89
  -9   3  12  418.54   13.76
  -9  -3  12  407.96   13.64
   9  -3 -12  423.47   14.84
  -9   3  12  399.69   12.97
   9  -3 -12  399.88   14.59
 -10   2  -4   40.65    3.23
  10   2   4   47.12    3.42
 -10  -2  -4   46.51    3.79
 -10  -2  -4   46.43    3.25
 -10   2  -4   45.94    3.20
  -2  -4 -15  232.45    8.07
   2  -4  15  215.48    9.51
   2   4  15  235.11    8.59
   2   4  15  229.87    9.74
   0   8  -2 1168.21   33.56
   0   8  -2 1098.22   32.10
   0  -8   2 1160.58   33.09
   0  -8  -2 1151.58   32.81
   0   8   2 1143.66   36.71
   0  -8  -2 1187.36   36.90
   0   8   2 1093.39   31.70
   0  -8   2 1211.34   37.47
   7  -1  12   64.51    4.35
  -7  -1 -12   65.17    3.64
  -7  -1 -12   67.51    4.38
  -7   1 -12   66.04    4.22
  -7   1 -12   66.72    3.82
   7   1  12   64.49    4.22
 -10  -2  11  117.19    5.75
  10  -2 -11  112.28    5.73
  10  -2 -11  105.27    5.15
 -10   2  11  112.98    4.98
  10  -2 -11  116.16    6.10
 -10   2  11  117.11    5.24
  10   2 -11  115.31    5.80
 -10  -2  11  107.21    5.13
   9   1   8   79.95    4.90
   9   1   8   81.48    4.38
  -9  -1  -8   80.90    4.36
  -9   1  -8   79.07    4.16
  -9  -1  -8   73.89    4.60
  -9   1  -8   78.78    4.74
  11  -1  -8  359.00   13.02
  11   1  -8  346.91   12.57
 -11   1   8  357.32   11.83
  11  -1  -8  349.18   12.65
  11   1  -8  371.61   13.01
 -11  -1   8  366.05   12.00
 -11   1   8  364.31   12.36
  -5  -7   6  228.21    8.17
   5   7  -6  221.91    9.36
  -5   7   6  245.47    8.56
  -5  -7   6  205.49    8.87
   5  -7  -6  212.67    8.86
  -5  -7   6  222.72    8.75
   5  -7  -6  224.41    8.04
  -5  -7   6  235.10    8.32
  -6  -2 -13   20.43    2.17
   6   2  13   20.05    2.81
  -6   2 -13   20.59    2.90
  -6  -2 -13   19.48    2.92
  -6   2 -13   20.01    2.33
   4   0  16   83.56    4.76
   4   0  16   81.78    4.70
  -4   0 -16   88.44    4.93
  -1   1 -18  742.94   22.47
   1   1  18  740.53   23.30
  -1  -1 -18  758.25   23.29
   1   1  18  686.93   23.21
   1  -1  18  705.92   22.76
   1  -1  18  753.09   24.60
   2  -2  17    4.66    1.83
  -2   2 -17    3.85    1.76
   2   2  17    4.25    1.67
  -2  -2 -17    4.72    2.32
  -2   2 -17    4.58    1.97
  -9   3  -6   25.91    2.40
  -9  -3  -6   25.74    2.64
  -9  -3  -6   25.48    3.33
  -9   3  -6   23.38    2.52
  -9   3  -6   23.95    2.42
  -8   0  16 1460.66   49.20
  -8   0  16 1521.55   48.72
   0   2 -18  303.35   10.29
   0   2  18  288.77   10.88
   0  -2  18  291.87   11.37
  -4  -6  12  132.84    6.23
   4  -6 -12  141.37    6.67
  -4   6  12  140.23    5.85
   4  -6 -12  142.58    7.01
  -4   6  12  132.51    6.09
  -4  -6  12  127.26    6.25
   4  -6 -12  135.93    5.65
  -2   0  19    0.10    1.26
  -2   0  19   -0.36    1.96
  -3   7   9   56.77    3.71
   3  -7  -9   55.72    4.01
   3  -7  -9   58.27    3.39
  -3   7   9   59.90    3.54
   3   7  -9   54.07    3.51
  -3   7   9   55.79    3.61
  -3  -7   9   59.11    3.54
  -3  -7   9   56.45    3.16
  -9   5   3  222.55    8.12
  -9  -5   3  226.57    8.40
  -9  -5   3  221.32    9.29
   9   5  -3  218.64    8.89
   9  -5  -3  204.41    7.65
  -9   5   3  218.59    8.19
   0  -8   3  144.78    7.27
   0   8  -3  146.82    6.04
   0  -8  -3  180.59    8.01
   0   8   3  176.87    7.51
   0  -8   3  164.40    6.18
   0   8   3  175.26    6.94
   0  -8  -3  175.33    6.75
   0   8  -3  166.94    7.39
  -6   4  15   15.07    2.08
  -6   4  15   13.84    4.67
   6  -4 -15   14.76    4.01
   6  -4 -15   13.97    2.34
  -6  -4  15   13.16    1.78
   6   4 -15   15.29    2.25
  -6  -4  15   14.30    2.20
   5  -3 -17  109.26    5.41
   5  -3 -17  116.81    6.12
  -5  -3  17  106.59    5.47
  -5   3  17  102.57    5.17
   5   3 -17  108.76    4.77
  -5   3  17  116.09    5.50
   5  -3 -17  100.94    4.88
  -3  -7  -7   67.20    3.81
   3   7   7   63.74    3.83
  -3   7  -7   57.37    3.26
  -3   7  -7   57.68    4.19
  -3  -7  -7   59.97    4.25
   3   7   7   65.40    4.27
  -9  -5   4 1995.31   30.48
   9   5  -4 1911.81   53.51
  -9  -5   4 1970.82   28.25
  -9   5   4 2036.75   29.48
   9  -5  -4 1907.50   29.54
  -9   5   4 1964.73   28.33
  -5  -7  -3  167.01    5.23
   5   7   3  170.48    6.37
  -5  -7  -3  172.25    5.60
   5   7   3  166.14    5.33
  -5   7  -3  156.43    4.44
  -9  -5   2  190.65    7.09
  -9   5   2  191.27    5.64
   9  -5  -2  179.31    5.43
  -9   5   2  198.74    5.64
   9   5  -2  191.57    6.43
  -9  -5   2  195.86    5.70
  -7  -1  17   14.60    2.30
  -7   1  17   15.05    1.89
  -7  -1  17   16.71    1.78
  -7  -1  17   15.97    2.44
  -7   1  17   17.58    2.47
   7  -1 -17   15.23    2.27
  -7   1  17   14.73    2.55
   6  -6 -10  249.35    7.89
   6  -6 -10  275.73    8.59
   6  -6 -10  262.63    6.52
  -6   6  10  269.88    7.59
  -6  -6  10  276.57    6.96
  -6  -6  10  241.50    6.74
   6   6 -10  276.55    7.89
 -11  -1  -1  300.81    7.32
  11   1   1  297.47    8.52
 -11  -1  -1  294.06    8.59
  11   1   1  303.18    8.25
 -11   1  -1  305.89    7.78
  11   1   1  301.86    8.70
  11  -1   1  292.63    7.81
  -2  -8   1 1302.55   23.99
   2  -8  -1 1295.02   48.31
  -2   8   1 1325.87   23.02
  -2   8   1 1247.15   20.64
   2   8  -1 1214.68   18.79
  -2  -8   1 1210.60   22.16
  -2  -8   1 1358.58   25.37
   1   7   9  352.59    8.08
  -1  -7  -9  364.46    9.93
   1  -7   9  312.74    8.82
  -1   7  -9  358.39    9.63
   1   7   9  348.43    9.66
   1   7   9  360.37    9.24
  -1  -7  -9  366.48    8.20
  -5   5  14  317.15    8.57
  -5   5  14  324.08    7.43
   5  -5 -14  333.56    9.93
  -5  -5  14  304.19    7.61
   5  -5 -14  332.00    9.54
  -5  -5  14  306.49    8.54
  -8   4  -7  515.65   11.65
  -8  -4  -7  533.44   12.07
  -8   4  -7  525.11   11.93
  -8   4  -7  544.32   10.56
  -8   4  -7  512.16   11.08
   2   8   0  657.15   12.90
  -2  -8   0  677.35   17.62
  -2   8   0  681.17   13.51
  -2   8   0  651.87   14.74
   2  -8   0  609.27   25.14
  -2  -8   0  632.24   15.46
  -2  -8   0  668.93   13.29
  -6   0  18 1780.43   30.21
  -6   0  18 1834.13   44.86
  -6   0  18 1958.05   38.54
 -10  -4   3    9.44    2.12
 -10  -4   3    9.05    2.70
  10  -4  -3    9.30    1.84
  10  -4  -3    8.23    2.56
 -10   4   3    9.42    2.03
 -10   4   3    9.23    2.02
  10   4  -3    9.34    2.59
 -10  -4   4  217.11    7.51
  10   4  -4  217.58    7.23
 -10   4   4  213.77    6.16
  10  -4  -4  208.07    5.91
 -10   4   4  219.97    6.16
  10  -4  -4  212.76    7.48
 -10  -4   4  219.63    6.12
  -1  -5  15   56.27    3.46
  -1   5  15   69.79    3.61
   1  -5 -15   64.14    4.29
   1  -5 -15   61.04    4.71
  -1   5  15   63.28    4.10
   9   5  -5   29.39    3.31
  -9   5   5   30.09    2.68
   9  -5  -5   30.18    3.64
  -9  -5   5   29.58    3.60
  -9   5   5   27.02    2.54
  -9  -5   5   29.23    2.63
   9  -5  -5   28.92    2.62
  -7   5  -7   21.07    2.24
  -7  -5  -7   21.26    3.29
  -7   5  -7   20.36    2.71
  -2   8   2   62.72    3.30
  -2  -8   2   62.08    3.77
  -2   8   2   65.76    3.90
  -2  -8   2   60.07    3.26
   2   8  -2   61.97    4.09
   2  -8  -2   64.49    3.21
   2  -8  -2   59.29    4.17
  -2  -8   2   63.26    4.43
   6   6   6 2596.80   36.59
  -6   6  -6 2585.55   34.99
   6   6   6 2583.87   35.97
  -6  -6  -6 2667.68   38.88
   6   4  11  242.69    7.13
  -6   4 -11  234.17    6.59
  -6  -4 -11  233.41    7.48
  -6   4 -11  222.91    7.21
   9   5  -1  352.57    9.15
  -9  -5   1  363.23    8.25
  -9  -5   1  353.81    9.60
  -9   5   1  339.86    7.82
   9  -5  -1  350.86    8.08
  -9   5   1  360.62    8.08
   3  -5 -15  643.60   16.59
  -3  -5  15  613.15   14.24
  -3   5  15  611.51   11.73
  -3   5  15  590.61   15.68
   3  -5 -15  631.45   13.64
  -1  -3 -17  309.22    7.03
   1   3  17  318.40    9.08
   1   3  17  314.53    8.71
   1  -3  17  286.06    8.42
  -1   3 -17  307.59    7.84
   5   1  15  747.56   14.40
  -5   1 -15  733.59   14.08
  -5  -1 -15  740.43   14.47
   5   1  15  739.01   16.44
   5  -1  15  725.02   15.90
   5  -1  15  729.53   14.06
 -10  -4   2  664.07   12.36
 -10  -4   2  651.54   14.11
 -10   4   2  624.89   11.44
 -10   4   2  658.93   11.97
  10  -4  -2  643.99   12.55
  10   4  -2  653.00   13.45
   2  -8   1  140.00    6.56
  -2   8  -1  135.02    4.39
  -2   8  -1  139.12    5.49
  -2  -8  -1  137.78    6.70
  -2  -8  -1  128.51    5.30
   2   8   1  128.31    4.46
  -2  -8  -1  140.41    4.76
   2   8   1  142.19    5.70
 -10  -4   5    1.02    2.80
  10  -4  -5    1.38    1.62
  10   4  -5    4.32    2.63
 -10   4   5    2.66    1.96
 -10  -4   5    1.19    1.95
 -10   4   5    0.93    2.05
  10  -4  -5    1.62    2.58
  -3   1  19  922.29   20.41
   3  -1 -19  970.05   16.97
  -3  -1  19  997.34   23.54
  -2   6  13   88.06    4.08
   2  -6 -13   84.61    4.71
  -2   6  13   81.21    4.00
   2  -6 -13   85.56    4.57
  -2   6  13   84.86    3.73
  -2  -6  13   75.14    3.69
 -11   1   9  433.45    9.28
 -11  -1   9  415.35   10.26
  11  -1  -9  427.50   10.86
  11   1  -9  431.56   10.80
 -11   1   9  429.25    9.56
  11  -1  -9  411.45   10.09
  11   1  -9  423.33   10.76
  -5   7   7   42.70    2.85
   5  -7  -7   53.58    3.71
  -5  -7   7   48.29    2.86
  -5  -7   7   48.90    2.82
   5  -7  -7   49.03    2.81
   5   7  -7   45.09    3.11
  -5   7   7   48.09    2.77
   3   5  13  778.10   15.54
   3   5  13  757.74   13.44
   4   0 -19   -0.28    2.27
  -4   0  19   -0.05    1.16
  -4   0  19   -0.39    2.01
  -8   2 -10   96.16    3.99
  -8  -2 -10   98.74    4.80
  -8   2 -10   95.46    3.99
  -8   2 -10   96.58    4.21
  -8   2 -10   94.49    4.50
   8   2  10  102.33    4.95
  -6   0 -14  264.94    7.57
   6   0  14  269.39    8.51
  -7   5  12   27.48    2.37
  -7  -5  12   24.10    2.29
   7  -5 -12   27.31    3.38
  -7  -5  12   25.22    2.37
  -7   5  12   34.98    2.93
   7   5 -12   26.97    2.45
   7  -5 -12   25.96    2.71
 -10   0  -6   -0.12    1.63
  10   0   6   -0.25    2.08
  10   0   6    0.26    1.51
 -10   0  -6    0.51    1.83
  -2   8   3    2.10    1.70
  -2  -8   3    2.81    2.56
   2  -8  -3    2.37    1.22
  -2  -8   3    2.41    1.32
  -2   8   3    2.44    1.65
   2  -8  -3    2.83    2.50
  -2  -8   3    2.27    1.49
   2   8  -3    2.04    1.82
  -2  -8   3    2.62    1.26
   0   8  -4  336.72    8.62
   0  -8  -4  350.44    9.97
   0  -8   4  322.75    7.14
   0  -8  -4  344.78    7.85
   0   8   4  342.04    8.05
   3   1  17  228.74    7.18
  -3  -1 -17  235.48    7.11
   3  -1  17  229.60    7.39
   3  -1  17  229.44    7.64
  -3   1 -17  234.81    6.87
   3   1  17  233.31    6.95
  -1  -7  10   81.53    3.42
   1  -7 -10   81.50    3.48
  -1   7  10   94.09    4.57
   1  -7 -10   94.86    4.69
  -1   7  10   88.77    4.27
  -9   5   6  230.67    6.70
  -9  -5   6  232.66    7.75
  -9   5   6  238.83    6.61
   9  -5  -6  225.64    6.39
  -9  -5   6  237.08    6.42
   9   5  -6  228.82    7.22
 -10   4   1  224.57    6.30
 -10   4   1  217.98    6.12
  10   4  -1  219.54    7.06
 -10  -4   1  221.43    6.25
 -10  -4   1  225.17    7.56
 -10  -4   6 2250.98   33.69
  10  -4  -6 2241.75   36.92
 -10   4   6 2224.00   35.43
  10  -4  -6 2263.83   32.43
 -10  -4   6 2264.05   34.64
 -10   4   6 2246.61   32.37
  10   4  -6 2240.40   32.06
  -2  -8  -2  116.00    5.95
  -2  -8  -2  118.26    4.38
  -2   8  -2  114.69    4.10
   2   8   2  124.60    5.40
  -2   8  -2  118.61    5.08
   2   8   2  114.88    4.67
  -2  -8  -2  109.40    5.01
 -10   0  13    0.52    1.84
 -10   0  13    0.17    1.87
  10   0 -13   -0.12    1.97
 -10   0  13   -0.11    1.49
  -9   5   0    8.74    1.76
  -9  -5   0   10.35    2.00
  -9  -5   0   11.31    2.81
  -9   5   0    9.62    1.97
   9   5   0    8.52    2.24
  -1   1  19   87.44    3.83
  -1   1  19   93.13    4.29
  -1  -1  19   92.25    4.38
   1   1 -19   96.49    4.31
 -10  -2  -5   68.52    3.50
 -10  -2  -5   69.21    4.11
 -10   2  -5   66.17    3.76
  10   2   5   69.79    3.63
 -10   2  -5   69.13    3.74
  -7  -3 -11   44.71    3.60
  -7   3 -11   43.54    3.09
  -7   3 -11   42.40    2.75
   7   3  11   43.30    3.33
  -7   3 -11   44.79    2.83
  -5  -7  -4  498.94    9.92
   5   7   4  488.46   10.48
  -5   7  -4  489.24    9.48
  -5  -7  -4  533.04   11.11
   5   7   4  517.08   12.92
  -8   0 -11   -0.14    1.87
   8   0  11    0.03    2.26
  -8   0 -11   -0.37    1.56
  -8   4  13  808.43   14.92
  -8  -4  13  803.46   19.52
  -8  -4  13  817.47   15.80
   8  -4 -13  852.57   17.34
   8  -4 -13  758.84   21.90
  -8   4  13  800.61   15.48
 -10   2  12   26.12    2.63
 -10   2  12   26.75    2.33
  10  -2 -12   26.49    2.82
 -10  -2  12   24.23    2.35
  10  -2 -12   23.93    2.29
  10   2 -12   26.63    2.77
 -10  -2  12   26.86    2.40
 -11  -1  -2   28.35    2.70
 -11   1  -2   32.05    2.72
 -11  -1  -2   28.70    2.87
  11   1   2   29.78    2.85
  11   1   2   29.97    2.71
  11  -1   2   28.34    2.41
   0  -6  13  113.25    5.24
   0   6  13  135.90    4.62
   0  -6 -13  134.94    5.60
   0   6  13  138.47    5.26
   3   3 -18  194.27    5.47
   3  -3 -18  179.31    6.13
  -3   3  18  188.49    6.64
   3  -3 -18  194.74    7.18
  -3   3  18  199.96    5.64
  -3  -3  18  179.92    6.36
  -8  -6   3  299.84    7.34
   8   6  -3  288.25    7.99
  -8  -6   3  287.55    8.75
  -8  -6   3  281.54    8.04
  -8   6   3  288.28    6.91
   8  -6  -3  267.02    7.12
   2   8  -4   44.01    3.29
  -2   8   4   52.90    3.17
   2  -8  -4   49.89    3.93
  -2  -8   4   52.30    4.07
  -2   8   4   47.41    3.31
  -2  -8   4   50.18    2.74
   2  -8  -4   49.92    2.74
  -2  -8   4   46.59    2.71
  -9   3  13   60.45    3.41
   9  -3 -13   63.16    4.12
   9  -3 -13   54.25    3.25
  -9  -3  13   61.11    3.48
  -9   3  13   61.08    3.35
  -9  -3  13   62.80    3.37
   2   0  18 2811.20   51.92
  -2   0 -18 2857.19   27.93
   2   0  18 2884.73   47.96
  -8  -6   2  207.70    5.87
   8   6  -2  226.31    6.94
  -8  -6   2  222.37    7.60
   8  -6  -2  197.98    6.06
  -8   6   2  221.01    5.92
  -5  -5 -11    4.67    2.42
   5   5  11    5.71    2.18
  -5  -3 -14  485.58   11.48
   5   3  14  480.69   11.79
   5   3  14  496.12   10.59
  -5   3 -14  454.24   10.46
 -10   4   0   26.70    2.59
 -10   4   0   26.60    2.42
 -10  -4   0   28.86    3.36
 -10  -4   0   28.39    2.71
  10   4   0   26.76    3.28
   8   6  -4  447.85   10.91
   8  -6  -4  434.04    9.63
  -8  -6   4  454.21   11.25
  -8   6   4  452.33    9.48
  -8  -6   4  451.74    9.19
   0   0 -19    0.77    1.96
   0   0  19    0.49    1.88
   0   0  19   -0.02    1.29
   2  -4 -17   -0.49    2.33
   2  -4 -17    0.25    2.04
  -2   4  17    0.02    1.88
  -2   4  17    1.00    1.64
  -2  -4  17    0.70    1.64
   2  -4 -17    0.10    1.16
   9  -1 -15   26.32    2.78
   9  -1 -15   28.31    3.14
  -9  -1  15   25.24    2.24
  -9   1  15   26.11    2.67
   9   1 -15   29.88    2.99
  -9   1  15   26.76    2.26
  -9  -1  15   27.22    2.72
  -9   1  15   28.02    2.97
  -3  -3 -16 1695.82   23.48
   3  -3  16 1713.83   33.03
  -3   3 -16 1857.14   28.54
  -3  -3 -16 1918.50   29.14
   3   3  16 1902.78   29.90
   3   3  16 1880.49   37.89
  -9  -5   7  334.09    9.55
  -9   5   7  338.06    7.97
   9   5  -7  322.53    8.68
  -9   5   7  328.33    8.27
  -9  -5   7  340.07    7.98
   9  -5  -7  324.58    8.61
 -10  -4   7  365.69    8.37
  10  -4  -7  360.22    8.41
 -10   4   7  356.95    8.71
  10  -4  -7  370.05   10.13
  10   4  -7  386.02   10.07
 -10   4   7  335.72    7.86
   2   6  12 1877.46   29.19
  -2  -6 -12 1793.62   39.20
   2   6  12 1831.72   27.31
   7  -3 -16  161.00    5.53
   7  -3 -16  177.89    6.55
  -7   3  16  174.64    5.90
  -7  -3  16  158.75    5.63
  -7  -3  16  171.68    6.74
  -7   3  16  168.30    6.36
  -7  -3  16  170.85    5.15
  -1  -3  18   17.39    2.17
  -1   3  18   19.19    2.58
   1   3 -18   20.37    2.01
  -1   3  18   21.19    2.21
   1  -3 -18   21.13    2.64
   1  -3 -18   21.81    2.70
   4   6  10  100.33    4.38
   4   6  10  115.97    5.02
   2   8   3   90.62    3.88
   2   8   3  105.28    4.92
  -2  -8  -3   95.30    3.82
  -2   8  -3   95.15    3.91
  -2  -8  -3   97.32    5.26
   2  -8   3   90.90    3.52
  -8   6   1   74.99    3.40
  -8  -6   1   74.17    3.51
   8   6  -1   72.69    4.00
  -8  -6   1   71.93    4.51
   8  -6  -1   66.37    3.34
   3  -7 -10  446.90    9.42
   3  -7 -10  445.16   10.81
  -3   7  10  402.07   10.36
  -3  -7  10  399.68    9.80
  -3  -7  10  430.94   10.44
   0   8  -5    1.21    1.47
   0  -8  -5    1.22    1.26
   0   8   5    0.94    1.73
   0  -8   5    0.81    1.36
   0  -8  -5    0.57    2.05
  -9   5  -1    6.77    1.96
  -9  -5  -1    5.68    2.51
   9   5   1    4.73    2.33
  -9  -5  -1    6.21    2.16
  -4   4 -14    1.93    1.83
   4   4  14    2.42    2.50
   4   4  14    1.84    2.11
  -4  -4 -14    1.75    2.47
  -9   3  -7  142.96    5.30
   9   3   7  143.40    5.53
  -9  -3  -7  143.31    4.72
  -9  -3  -7  148.99    5.82
  11  -1 -10  276.98    8.14
  11   1 -10  287.35    8.33
 -11   1  10  286.40    7.31
 -11  -1  10  280.12    7.24
 -11   1  10  274.90    7.18
  11  -1 -10  287.63    8.54
  -3   7  -8  208.91    5.75
   3   7   8  224.33    7.14
  -3  -7  -8  230.67    6.37
   3   7   8  224.02    6.35
  -3  -7  -8  224.56    7.47
  -5  -7   8   85.58    4.28
   5  -7  -8   90.91    3.83
  -5  -7   8   93.60    3.65
  -5   7   8   89.97    3.97
   5   7  -8   90.64    4.18
   5  -7  -8   84.56    5.01
  -5   7   8   82.87    4.21
   8  -6  -5  488.74   10.66
   8   6  -5  511.71   11.95
  -8  -6   5  515.59   12.04
  -8   6   5  518.19   10.08
  -8   6   5  476.51   10.53
  -8  -6   5  492.56    9.72
  -6  -6  11  562.38   12.83
  -6  -6  11  528.65   13.08
   6  -6 -11  537.72   14.02
  -6   6  11  527.04   13.45
   6  -6 -11  556.03   10.81
   6  -6 -11  570.87   13.44
  -6   6  11  539.57   14.70
  -4   2 -16   63.57    3.87
   4  -2  16   59.24    4.06
  -4   2 -16   65.62    3.34
   4   2  16   65.94    3.83
  -4  -2 -16   64.09    4.65
   8  -2 -16  101.62    4.36
  -8   2  16   98.99    4.41
   8  -2 -16  109.37    5.22
  -8  -2  16   99.08    4.47
  -8  -2  16   97.65    3.68
  -8  -2  16   99.79    4.21
  -8   2  16  100.06    4.47
  -9  -1  -9    2.13    1.90
  -9   1  -9    1.28    1.97
  -9  -1  -9    1.58    1.96
   9   1   9    1.95    1.57
   9   1   9    1.68    2.12
  -9   1  -9    2.45    1.79
  -2   2  19  149.33    4.91
   2  -2 -19  152.17    5.62
  -2  -2  19  139.77    5.34
  -2   2  19  145.06    5.75
   8   6   0   18.56    2.68
  -8  -6   0   19.38    2.54
  -8   6   0   18.69    2.05
  -8  -6   0   18.71    3.10
  -2  -8   5  116.18    4.05
   2   8  -5  111.43    4.33
   2  -8  -5  115.14    5.73
  -2  -8   5  105.70    3.97
   2  -8  -5  114.69    4.12
  -2   8   5  114.91    4.15
  -4  -6  13    0.12    1.09
  -4  -6  13    0.35    1.45
   4  -6 -13    0.25    1.82
   4  -6 -13    0.09    2.25
  -4   6  13    0.82    2.04
  -4   6  13   -0.59    1.66
  -6  -6  -7   16.04    3.04
   6   6   7   16.94    3.10
  -6   6  -7   14.08    3.58
  11   3  -4  691.26   14.05
 -11  -3   4  650.28   13.74
 -11   3   4  680.30   13.53
  11   3  -4  686.44   14.34
  11  -3  -4  667.20   14.54
 -11   3   4  659.25   12.83
  11  -3  -3  208.14    7.25
 -11   3   3  210.06    6.15
 -11  -3   3  205.18    7.18
 -11   3   3  224.32    6.26
  11   3  -3  220.66    7.43
  11   3  -3  218.64    6.84
   1  -7  10   37.37    2.55
  -1  -7 -10   46.93    2.96
  -1  -7 -10   43.92    3.85
   1   7  10   45.00    3.39
   1   7  10   44.81    3.52
 -10  -4  -1 1099.52   19.47
  10   4   1 1036.48   18.75
 -10   4  -1 1109.22   18.36
 -10  -4  -1 1068.85   17.29
  10   4   1 1114.50   19.26
 -10   4  -1 1070.35   17.26
 -11  -3   5 1133.94   21.14
 -11   3   5 1231.23   18.93
  11   3  -5 1226.00   20.93
  11   3  -5 1191.97   20.35
 -11   3   5 1155.58   19.30
  11  -3  -5 1192.50   21.58
   8   4   8    0.33    2.01
  -8   4  -8    0.87    1.76
  -8   4  -8    0.49    1.60
  -8   4  -8   -0.76    1.61
  -8  -4  -8   -0.29    2.18
 -10  -4   8    4.63    1.84
  10  -4  -8    3.15    2.57
  10   4  -8    3.72    2.22
 -10   4   8    4.75    2.01
   5  -1 -19 1313.28   21.90
  -5  -1  19 1278.57   24.39
  -5   1  19 1217.03   27.37
  -8  -6   6  282.96   11.62
  -8   6   6  277.63   11.76
  -8   6   6  284.12   11.69
  -8  -6   6  288.59    8.82
   8  -6  -6  270.32   11.14
   8   6  -6  269.42   11.58
  -7   5  -8 1273.27   19.29
  -7  -5  -8 1284.18   22.09
  -5  -7  -5   51.82    3.16
   5   7   5   49.86    3.46
  -5   7  -5   47.23    2.79
   5   7   5   49.82    3.23
   1   5  15   33.02    3.18
   1   5  15   33.99    2.74
   1  -5  15   26.37    2.51
  -1  -5 -15   35.23    3.38
  -6   2  18  236.42    7.97
  -6   2  18  225.81    6.49
  -6  -2  18  231.68    7.14
   6  -2 -18  250.88    9.10
   6  -2 -18  226.24    6.90
  -6  -2  18  221.22    6.13
  -9   5   8  426.77   17.52
  -9  -5   8  491.45   20.19
  -9   5   8  448.01   17.60
   9  -5  -8  457.22   18.70
   9   5  -8  486.18   19.82
  -9  -5   8  482.99   18.53
   2  -8   4    1.68    1.23
  -2   8  -4    2.71    1.41
   2   8   4    2.97    1.83
  -2  -8  -4    1.96    2.17
   2   8   4    2.32    1.95
  -2  -8  -4    2.05    1.31
  11  -3  -2 1017.44   38.38
 -11   3   2 1004.90   37.29
 -11  -3   2  990.99   36.76
  11   3  -2  998.16   37.02
  11   3  -2 1031.53   38.03
  11   3  -2 1035.95   38.24
 -11   3   2 1059.02   38.34
  -4   4  17  301.60   13.23
   4  -4 -17  336.08   14.05
  -4  -4  17  312.71   14.15
   4  -4 -17  332.20   14.17
  -4   4  17  295.25   12.15
   4  -4 -17  300.34   12.11
  11   1   3  128.96    4.84
 -11  -1  -3  117.48    5.12
 -11  -1  -3  122.10    4.57
 -11   1  -3  122.51    4.54
  -8   0  17    0.19    1.42
  -9   5  -2  122.17    4.30
  -9  -5  -2  120.00    4.32
   9   5   2  122.37    5.01
  -9  -5  -2  117.86    5.34
  -7  -1 -13  716.72   27.16
   7  -1  13  687.71   28.06
   7   1  13  732.61   27.81
  -7   1 -13  686.46   26.60
  -7  -1 -13  697.74   25.62
  11  -3  -6  487.09   19.78
  11   3  -6  486.61   19.20
 -11   3   6  477.02   18.58
 -11  -3   6  459.82   17.63
  11   3  -6  479.29   19.16
 -11  -3   6  487.31   19.77
 -11   3   6  423.18   16.31
   0  -4 -17  539.87   21.30
   0  -4 -17  495.21   18.51
   0   4  17  515.97   19.67
   0   4  17  533.00   20.64
   0  -4  17  491.41   21.47
  -8  -6  -1  588.65   23.00
   8   6   1  613.51   23.40
  -8  -6  -1  611.33   23.04
  -8   6  -1  622.04   23.29
   2  -4  16   52.43    3.57
   2   4  16   57.18    3.66
   2   4  16   55.18    3.27
 -10   0  -7   -0.16    1.76
  10   0   7   -0.45    2.30
  10   0   7    0.79    1.43
 -10   0  -7    0.19    1.82
  -7  -5  13   24.94    2.17
  -7  -5  13   23.14    2.23
  -7   5  13   26.01    2.34
   7   5 -13   25.94    2.48
   7  -5 -13   27.58    3.12
  -7   5  13   26.18    2.73
   7  -5 -13   24.49    2.63
   6  -4 -16   40.91    3.61
   6  -4 -16   40.04    3.20
  -6   4  16   37.63    2.89
  -6   4  16   39.62    2.67
  -6  -4  16   37.71    2.80
  -6  -4  16   33.02    2.21
   6   4 -16   38.23    2.56
   4  -2 -19   56.23    4.90
   4  -2 -19   48.48    3.42
  -4   2  19   49.83    3.57
  -4  -2  19   48.16    3.24
  -4   2  19   51.79    2.96
   0  -8  -6  515.83   19.72
   0   8  -6  438.00   19.26
   0   8   6  535.55   20.43
   0  -8  -6  501.96   22.68
   0  -8   6  480.22   19.60
   5  -5 -15   76.23    4.51
   5  -5 -15   75.83    4.28
  -5   5  15   67.68    3.64
  -5  -5  15   65.82    3.96
  -5   5  15   70.28    3.25
  -6   2 -14  400.93   16.10
  -6   2 -14  388.11   15.57
  -6  -2 -14  427.58   17.28
  -6  -2 -14  412.08   15.77
   6   2  14  435.06   17.55
  10   2   6  560.21   21.42
  10   2   6  524.46   20.68
 -10   2  -6  526.78   19.85
 -10  -2  -6  533.66   20.15
 -10  -2  -6  501.64   19.87
  -1  -7  11   30.02    2.11
  -1   7  11   33.84    2.96
  -1  -7  11   22.10    2.48
   1  -7 -11   30.52    3.24
   1  -7 -11   31.84    2.43
  -1   7  11   33.34    3.00
  11   3  -1  189.15    9.10
 -11   3   1  194.24    8.54
 -11   3   1  185.33    8.25
 -11  -3   1  189.25    9.22
  11   3  -1  190.94    8.82
  11   3  -1  182.72    8.95
 -10   0  14    0.65    1.75
 -10   0  14    0.70    1.75
 -10   0  14    1.52    1.41
  10   0 -14    1.24    1.77
  -2  -8   6   72.03    3.14
  -2  -8   6   73.50    3.36
  -2   8   6   76.15    3.51
   2   8  -6   70.43    3.69
   2  -8  -6   78.37    4.33
   2  -8  -6   77.24    3.39
  10  -2 -13   55.91    3.75
  10   2 -13   55.51    3.73
 -10   2  13   57.13    3.30
 -10  -2  13   59.18    3.41
  10  -2 -13   50.93    3.21
 -10   2  13   58.33    3.09
 -10  -2  13   55.24    3.40
 -11   1  11   38.06    2.92
 -11  -1  11   39.11    2.86
  11  -1 -11   37.91    3.53
  11  -1 -11   37.03    3.07
  11   1 -11   37.59    3.22
 -11   1  11   38.33    2.76
  -8  -6   7  364.46   14.33
  -8   6   7  350.81   13.85
  -8   6   7  350.50   14.35
   8  -6  -7  357.10   14.27
   8   6  -7  357.00   14.65
  -8  -6   7  299.71   12.33
  -8  -6   7  373.48   15.75
   6   4  12  147.62    7.24
  -6  -4 -12  138.47    7.23
  -6   4 -12  133.90    7.12
   5  -7  -9 1342.89   49.65
   5   7  -9 1217.27   49.98
  -5  -7   9 1342.81   51.38
  -5  -7   9 1434.11   53.53
  -5   7   9 1340.30   54.09
  -5   7   9 1366.60   49.35
   5  -7  -9 1271.25   59.52
  -2   6  14  234.30    9.86
  -2   6  14  226.22    9.90
  -2  -6  14  200.76    9.36
   2  -6 -14  234.74   10.68
   2  -6 -14  228.33   10.57
  -7   1  18   10.12    2.29
  -7  -1  18   10.57    2.30
  -7  -1  18   10.12    2.04
  -7   1  18   10.48    2.07
   7  -1 -18   11.55    2.11
  -7   1  18    9.35    1.54
  -7  -1  18    9.28    1.50
 -11   3   7   47.78    3.27
  11   3  -7   43.74    3.21
  11   3  -7   49.18    3.81
  11  -3  -7   47.67    4.14
 -11  -3   7   46.54    2.90
   5  -3 -18  102.61    4.39
  -5  -3  18  105.32    4.75
  -5   3  18  104.25    4.14
   5  -3 -18  110.35    5.08
  -5   3  18  103.29    4.41
  10   4   2   85.54    4.40
 -10  -4  -2   74.36    3.67
 -10  -4  -2   88.26    4.76
  10   4   2   89.37    4.59
 -10   4  -2   90.77    3.83
 -10   4  -2   83.83    3.68
  -8  -2 -11  804.31   30.31
  -8   2 -11  775.60   28.74
  -8   2 -11  761.77   29.76
   8   2  11  806.96   30.59
  -8   2 -11  685.94   25.74
   1  -5 -16 1972.07   70.50
   1  -5 -16 2049.40   73.20
  -1   5  16 2029.33   73.03
  -1   5  16 2116.54   75.42
  -1  -5  16 1867.60   77.28
  -3   5  16  179.65    7.95
   3  -5 -16  169.34    8.28
   3  -5 -16  185.05    9.08
  -3  -5  16  176.81    8.81
  -3   5  16  178.70    8.46
 -10   4   9   -0.22    1.64
  10   4  -9    0.04    1.87
  10  -4  -9    0.04    2.27
 -10  -4   9    0.13    1.79
 -10   4   9    2.52    2.00
  -4   0 -17   -0.43    1.86
   4   0  17    0.10    1.97
   4   0  17    0.13    1.60
  -8   4  14  216.21   10.08
  -8  -4  14  205.72   10.11
   8  -4 -14  214.67   10.10
  -8   4  14  221.10   10.05
  -8  -4  14  217.87    9.52
   8  -4 -14  230.82   10.77
  -4   8   1   52.48    3.00
  -4  -8   1   51.61    3.08
  -4  -8   1   56.59    4.32
   4   8  -1   54.67    3.35
  -4  -8   1   49.88    3.02
   9  -3 -14   54.87    4.06
  -9   3  14   51.03    3.16
  -9  -3  14   52.33    3.08
  -9   3  14   50.10    2.96
  -9  -3  14   49.71    3.15
   9  -3 -14   45.45    3.08
  -4  -8   2  137.22    6.92
  -4  -8   2  140.57    7.64
   4   8  -2  132.68    7.13
   4  -8  -2  118.46    5.74
  -4  -8   2  129.79    4.97
  -4   8   2  133.75    6.33
  -2  -8  -5    2.54    2.46
   2  -8   5    2.38    1.36
  -2   8  -5    1.91    1.29
   2   8   5    2.46    1.77
   2   8   5    2.65    2.00
  -2  -8  -5    3.21    1.44
  12   0  -4 2125.17   23.88
 -12   0   4 2135.60   21.08
  12   0  -4 2094.93   76.81
   2  -2  18   16.66    2.30
  -2  -2 -18   18.29    2.62
  -2   2 -18   18.44    2.46
   2   2  18   17.30    2.17
  -9  -5   9  106.40    4.13
   9  -5  -9   98.08    3.81
   9  -5  -9  109.77    5.49
  -9  -5   9  106.78    4.18
  -9   5   9  109.79    4.53
   9   5  -9  108.52    5.02
 -12   0   5    0.44    2.11
  12   0  -5   -0.50    2.02
  12   0  -5   -0.07    1.59
   3   5  14 1654.87   58.98
   3   5  14 1635.60   59.00
  -3  -7  11   39.02    2.87
   3  -7 -11   40.04    3.28
  -3   7  11   37.32    3.07
   3  -7 -11   42.62    2.71
  -3  -7  11   38.57    2.40
  -6   0  19   -0.53    1.23
  -6   0  19   -0.30    2.30
 -11   3   0  212.24    9.11
  11   3   0  212.21    9.55
 -11  -3   0  204.23    8.94
  11   3   0  213.61    9.90
 -11   3   0  224.69    9.56
 -11  -3   0  215.18   10.08
  11   3   0  204.96    9.63
  -8   6  -2   24.82    2.39
  -8  -6  -2   22.45    3.23
   8   6   2   24.78    2.99
  -8  -6  -2   24.22    2.69
   0  -2  19  836.46   33.12
   0   2  19  854.21   32.09
   0  -2 -19  907.73   33.80
   0   2 -19  926.11   34.21
   1   1  19  766.57   31.69
   1   1  19  762.12   30.92
   1  -1  19  723.64   28.26
  -1   1 -19  794.72   29.64
  -1  -1 -19  734.81   27.61
  -4   8   0  368.96   14.68
  -4  -8   0  382.92   16.20
  -4  -8   0  363.58   17.49
  -4  -8   0  376.92   15.08
   4   8   0  372.86   15.08
  12   0  -3    0.51    2.34
  12   0  -3   -0.41    1.47
 -12   0   3   -0.24    2.05
   4   8  -3    3.90    1.81
   4  -8  -3    5.22    2.09
  -4  -8   3    4.33    1.55
  -4  -8   3    4.11    1.40
  -4   8   3    5.35    1.89
  -4  -8   3    4.70    2.67
   3   7   9   62.17    3.48
   3   7   9   66.58    3.87
  -3  -7  -9   66.98    4.53
  -2   0  20  246.93   12.33
  -2   0  20  278.03   12.07
  -9  -5  -3   11.17    2.28
  -9  -5  -3   10.04    2.67
  -9   5  -3   12.08    2.04
   9   5   3   10.84    2.55
  -6  -6  12  546.35   22.29
  -6  -6  12  540.18   23.57
   6  -6 -12  490.19   19.86
  -6   6  12  534.99   21.47
   6  -6 -12  575.70   22.91
  -6   6  12  572.20   22.09
  12   0  -6  411.51   16.95
 -12   0   6  405.80   15.77
  12   0  -6  379.98   15.68
   5   7   6  240.13   10.75
  -5   7  -6  232.04    9.78
   5   7   6  254.07   10.80
  -7   3 -12  190.15    8.18
  -7  -3 -12  198.11    9.36
  -7   3 -12  180.68    8.40
   7   3  12  185.76    8.69
   9   3   8  223.22   10.16
  -9  -3  -8  221.71    9.50
  -9   3  -8  217.24    9.40
  -9  -3  -8  223.68   10.26
 -11   3   8   76.85    3.54
  11   3  -8   90.44    4.79
  11  -3  -8   83.48    4.68
 -11   3   8   86.98    3.89
 -11  -3   8   87.36    3.77
 -12   0   2   16.88    2.20
  12   0  -2   18.11    2.50
  12   0  -2   17.23    2.07
   5   1  16   33.60    3.12
   5   1  16   32.26    3.43
  -5   1 -16   30.11    2.89
  -5  -1 -16   30.86    3.47
   5  -1  16   31.18    3.20
   5  -1  16   30.63    3.12
   4   6  11  428.97   16.68
   4   6  11  436.78   17.58
  -9  -1  16  145.19    7.47
   9  -1 -16  168.83    8.62
  -9  -1  16  149.45    7.22
  -9   1  16  145.46    6.69
  -9  -1  16  153.43    7.43
  -9   1  16  152.63    7.86
  -9   1  16  155.93    7.34
  -4  -8  -1  408.25   19.11
  -4  -8  -1  455.58   18.69
  -4   8  -1  412.90   15.84
   4   8   1  420.24   17.32
  -4  -8  -1  431.19   17.18
 -11  -1  -4   26.07    2.82
  11   1   4   27.26    2.62
  11   1   4   23.36    2.94
 -11  -1  -4   27.46    2.70
 -11   1  -4   28.30    2.62
   0   6  14   41.20    2.92
   0   6  14   41.56    3.25
   0  -6 -14   36.80    3.33
   0  -6  14   33.33    2.66
  -5  -5 -12  136.40    7.16
   5   5  12  132.84    6.81
   6   0  15   -0.22    1.89
   1   3  18  231.51   10.36
   1  -3  18  221.64   11.05
   1   3  18  237.87   10.65
  -6   6  -8  292.54   11.64
  -6  -6  -8  305.85   13.27
   8  -6  -8  333.46   14.50
   8   6  -8  338.58   14.20
  -8  -6   8  334.05   13.37
  -8   6   8  342.70   13.58
   8  -6  -8  325.39   13.17
  -8  -6   8  332.36   13.44
  -8   6   8  322.35   13.41
   0   8  -7    0.19    1.53
   0  -8  -7    2.04    1.61
   0  -8   7    0.92    1.21
   0  -8  -7    1.54    2.28
   0   8   7    1.84    2.12
   8   0  12  228.80   10.52
  -8   0 -12  240.09   10.80
  -4  -8   4  165.68    7.77
   4  -8  -4  170.79    8.92
   4   8  -4  164.92    7.83
  -4  -8   4  176.38    8.93
  -4   8   4  173.06    7.72
  -4  -8   4  149.77    7.77
  -2  -6 -13    1.59    2.54
   2   6  13    0.07    2.01
   2   8  -7  435.49   17.62
  -2   8   7  526.24   20.86
  -2  -8   7  509.63   19.64
   2  -8  -7  490.31   18.72
   2  -8  -7  519.09   22.92
  -7  -7   2    0.31    1.62
   7   7  -2    0.47    1.82
  -7  -7   2    1.42    2.58
  -7  -7   2    0.37    1.72
  -7   7   2    0.32    1.58
  -7  -7   3   53.07    3.01
   7  -7  -3   49.47    2.97
   7   7  -3   56.60    3.42
  -7  -7   3   58.71    4.29
  -7   7   3   59.90    3.12
  -7  -7   3   59.00    3.48
  -3  -1  20  921.88   36.32
   3  -1 -20 1031.90   38.17
  -3   1  20  950.93   42.96
  -3   1  20  870.77   33.99
   4   0 -20  576.16   22.45
  -4   0  20  503.19   22.47
  -4   0  20  537.37   22.36
  12   0  -7    0.17    1.93
  12   0  -7    0.76    1.53
 -12   0   7    0.33    1.85
  -7   3  17   14.64    1.90
  -7  -3  17   16.00    2.40
  -7   3  17   16.23    2.59
   7  -3 -17   16.16    2.35
  -7  -3  17   12.74    1.61
   7  -3 -17   17.00    2.86
  -1  -7 -11 1158.23   42.60
   1   7  11 1173.90   43.36
   1   7  11 1177.45   43.55
  -7  -7   1   91.33    4.90
  -7   7   1   94.55    3.72
   7   7  -1   94.23    4.25
  -7  -7   1   92.91    4.19
  -7  -7   1   95.06    4.20
 -11  -3  -1  521.49   20.76
  11   3   1  526.11   20.64
 -11   3  -1  549.77   20.82
  11   3   1  545.42   21.39
 -11   3  -1  514.45   19.94
 -11  -3  -1  521.05   19.94
 -10   4  -3  618.14   23.20
  10   4   3  577.32   22.37
 -10   4  -3  563.00   22.57
 -10  -4  -3  576.78   22.50
  12   0  -1    0.77    1.92
 -12   0   1   -0.22    1.60
  12   0  -1    0.27    1.22
  -7   7   4   46.63    2.81
   7  -7  -4   42.35    2.70
   7   7  -4   46.33    3.34
  -7  -7   4   46.46    3.98
  -7  -7   4   44.37    3.06
  -7  -7   4   47.22    2.85
  -9   1 -10  158.77    7.91
   9   1  10  164.60    8.25
  -9   1 -10  153.89    7.13
  -9  -1 -10  163.04    7.55
  -9  -1 -10  164.44    8.16
  -3  -1 -18  391.61   15.79
   3   1  18  382.46   15.66
   3  -1  18  363.78   15.65
  -3   1 -18  385.60   15.60
   3   1  18  355.87   14.67
   3  -1  18  373.60   15.09
   4   8   2 1251.18   45.87
  -4  -8  -2 1248.13   57.40
  -4   8  -2 1212.63   44.11
  -4  -8  -2 1301.54   46.83
   4   8   2 1330.30   48.26
  -4  -8  -2 1277.63   49.59
   4  -6 -14    0.48    2.19
   4  -6 -14    0.66    1.88
  -4   6  14    1.60    1.89
  -4   6  14   -0.26    2.08
  -4  -6  14    0.09    1.57
  -7   5  -9   59.41    3.72
   7   5   9   61.90    3.70
  -7  -5  -9   59.42    4.14
 -10  -4  10    7.65    1.99
 -10  -4  10    7.65    1.81
  10   4 -10    8.00    2.33
 -10   4  10    7.02    1.94
 -10   4  10    7.73    1.84
  -8  -4  -9  115.86    5.19
   8   4   9  117.32    4.90
  -8   4  -9  110.90    4.00
  -8  -6  -3   63.95    4.28
  -8  -6  -3   63.03    3.46
   8   6   3   62.48    3.85
  -8   6  -3   61.67    3.15
 -11   1  12   84.96    3.55
 -11  -1  12   82.79    3.80
  11  -1 -12   82.41    4.60
  11   1 -12   91.21    4.61
 -11   1  12   84.88    3.80
  11  -1 -12   84.37    4.32
  -2  -8  -6    6.70    1.63
   2  -8   6    6.41    1.46
   2   8   6    7.85    1.92
  -2   8  -6    6.71    1.56
   2   8   6    7.10    2.03
  -2  -8  -6    6.97    2.38
   5   3  15   63.51    4.11
  -5   3 -15   58.05    3.48
  -5  -3 -15   63.26    4.12
   5   3  15   62.81    3.67
  -8   2  17  383.84   15.63
  -8   2  17  355.25   14.32
   8  -2 -17  406.13   16.86
   8  -2 -17  386.55   15.74
  -8  -2  17  358.38   15.31
  -8  -2  17  332.21   15.29
  -8  -2  17  371.74   15.53
   5  -7 -10    5.94    1.64
  -5  -7  10    5.77    1.65
   5  -7 -10    5.55    2.06
  -5  -7  10    8.50    1.60
  -5   7  10    6.06    2.25
  -4   8   5   70.39    3.42
  -4  -8   5   69.53    3.31
  -4  -8   5   63.13    4.32
   4  -8  -5   64.91    4.12
   4   8  -5   65.69    3.67
  -9   5  10  686.63   25.95
   9  -5 -10  796.43   30.60
  -9   5  10  750.46   28.45
  -9  -5  10  756.25   29.31
   9   5 -10  803.03   30.30
  -9  -5  10  734.51   27.65
   3  -3 -19   -1.00    1.90
   3  -3 -19   -0.04    2.29
  -3  -3  19    0.31    1.64
  -3   3  19    0.03    1.36
  -3   3  19   -0.43    1.93
  -7  -7   0    1.34    2.59
  -7   7   0   -0.47    1.45
  -7  -7   0    0.02    1.49
   7   7   0    0.30    1.85
  -1   1  20  208.34    9.54
   1   1 -20  218.50    9.65
  -1   1  20  198.92    9.57
  -1  -1  20  209.78    9.96
   2  -4 -18  226.72   10.34
  -2  -4  18  208.20    9.80
   2  -4 -18  241.93   10.70
  -2   4  18  236.28   10.07
  -2   4  18  229.11   10.25
 -10  -2  -7  140.50    6.69
 -10   2  -7  142.62    6.77
 -10  -2  -7  146.63    7.66
  10   2   7  143.60    7.59
 -11   3   9  159.82    7.30
 -11  -3   9  158.69    7.37
 -11   3   9  150.33    7.06
  11  -3  -9  160.34    8.27
  11   3  -9  156.69    7.94
   4   4  15  243.28   10.73
  -4   4 -15  239.75   10.58
  -4  -4 -15  241.82   10.76
   4   4  15  243.62   10.44
   7   7  -5    1.78    1.96
  -7  -7   5    2.15    2.54
   7  -7  -5    2.13    1.42
  -7   7   5    1.67    1.67
  -7  -7   5    2.69    1.40
  -7  -7   5    1.97    1.62
  10   0   8  694.23   26.76
 -10   0  -8  661.42   25.93
 -10   0  -8  714.21   26.54
 -12   0   8   77.07    4.40
  12   0  -8   75.00    4.77
  12   0  -8   77.70    5.15
   7  -5 -14   23.85    3.14
   7  -5 -14   21.76    2.53
  -7   5  14   21.12    2.58
  -7  -5  14   23.02    2.46
  -7   5  14   24.94    2.41
  -9  -5  -4  244.71   10.44
  -9   5  -4  249.29   10.44
   9   5   4  249.94   11.16
  -9  -5  -4  246.09   11.25
 -10  -2  14   51.48    3.22
  10  -2 -14   49.58    3.05
 -10   2  14   53.67    3.10
  10  -2 -14   56.18    3.63
 -10  -2  14   49.34    3.16
 -10   2  14   53.63    3.37
  -1   7  12   24.79    2.71
   1  -7 -12   25.77    3.05
  -1   7  12   25.44    2.50
  12   0   0  323.36   13.96
 -12   0   0  318.82   12.90
  12   0   0  305.88   13.79
 -10   0  15   -0.72    1.28
 -10   0  15    0.49    1.80
 -10   0  15    0.41    1.82
  10   0 -15    0.00    1.68
  -1  -3  19  100.77    5.87
  -1   3  19  106.99    5.66
  -1   3  19  108.63    6.09
   1  -3 -19  110.92    6.18
   1  -3 -19  108.32    6.14
  -2   0 -19    0.34    4.85
   8  -6  -9   52.25    2.94
   8  -6  -9   56.53    4.13
   8   6  -9   51.91    3.51
  -8  -6   9   53.78    3.14
  -8   6   9   53.83    3.30
  -8  -6   9   52.26    3.09
  -4  -8  -3  744.60   29.85
  -4  -8  -3  772.54   29.93
  -4   8  -3  742.56   28.25
   4   8   3  795.68   30.38
   4   8   3  738.28   28.04
  -4  -8  -3  781.02   29.05
   0   0  20  525.66   21.39
   0   0 -20  554.47   21.74
   0   0  20  496.14   22.19
  -7   7  -1   28.01    2.63
  -7  -7  -1   30.23    2.72
   7   7   1   26.32    2.91
  -7  -7  -1   28.45    3.45
  -5   7  -7   21.39    2.05
   5   7   7   24.96    2.82
 -11  -3  -2   36.17    3.03
 -11   3  -2   34.37    2.76
  11   3   2   34.20    3.12
 -11   3  -2   38.78    2.76
 -11  -3  -2   37.91    3.57
  11   3   2   37.86    3.47
   4   2  17   88.47    5.19
   4  -2  17   89.95    5.55
  -4   2 -17   91.47    5.31
  -4  -2 -17   93.82    5.63
  -7  -7   6   79.74    5.52
   7  -7  -6   69.78    3.23
   7   7  -6   71.11    3.82
  -7   7   6   74.73    4.25
  -7  -7   6   74.86    4.24
  -4  -8   6  119.70    5.66
  -4  -8   6  104.92    5.37
  -4   8   6  120.89    5.88
   4  -8  -6  124.84    7.02
   4   8  -6  123.36    6.45
  -8   0  18  424.33   17.80
  -8   0  18  412.75   18.01
   1  -5  16    0.15    1.46
  -1  -5 -16    0.34    2.18
   1   5  16    2.04    1.83
   1   5  16   -0.16    2.14
   0  -8  -8    9.71    1.85
   0  -8   8    8.75    1.50
   0   8   8    9.66    2.04
   0  -8  -8    9.49    2.41
   0   8   8    8.75    2.13
  -5   5  16   16.38    2.63
   5  -5 -16   19.41    3.05
   5  -5 -16   16.32    2.42
  -5   5  16   16.95    2.05
  -5  -5  16   17.44    2.20
   2  -8  -8   88.31    4.74
   2  -8  -8   93.90    6.03
  -2  -8   8   86.89    4.50
  -2   8   8   88.81    4.92
  12  -2  -4    7.62    2.42
  12   2  -4    7.88    2.03
  12   2  -4    7.82    2.05
  12   2  -4    7.21    2.55
 -12   2   4    6.94    1.94
 -12  -2   4    8.53    2.35
 -12   2   4    7.61    1.93
 -12  -2   4    7.45    1.89
  11   1   5  229.23   10.15
 -11   1  -5  229.01    9.85
 -11  -1  -5  227.25    9.74
 -11  -1  -5  221.29   10.24
  11   1   5  228.22   10.60
   6  -4 -17   62.56    3.79
   6  -4 -17   63.02    4.13
  -6  -4  17   54.20    3.54
  -6   4  17   61.46    3.81
  -6   4  17   57.34    2.92
  12  -2  -5    1.58    2.52
  12   2  -5    1.44    1.82
 -12  -2   5    1.31    2.37
 -12   2   5    1.85    1.65
  12   2  -5    3.00    2.42
 -12  -2   5    1.10    1.81
  12   2  -5    1.35    2.11
 -12   2   5    0.66    1.82
  -3   7  12   29.57    2.80
   3  -7 -12   27.41    2.93
  -3   7  12   31.26    2.51
  -3  -7  12   30.72    2.49
  -6   2  19   31.81    2.89
   6  -2 -19   36.44    3.01
   6  -2 -19   38.99    3.59
  -6   2  19   34.33    2.49
  -6  -2  19   32.97    2.82
   4  -4 -18  743.13   28.46
  -4   4  18  708.92   29.87
  -4  -4  18  692.71   29.81
  -4   4  18  676.11   25.66
   4  -4 -18  731.58   28.52
  12   2  -3   29.93    3.35
 -12   2   3   28.65    2.55
 -12  -2   3   27.05    3.09
  12   2  -3   27.79    2.90
  12   2  -3   28.11    2.76
  12  -2  -3   27.17    3.27
 -12  -2   3   28.67    2.55
 -12   2   3   28.98    2.71
  -9  -3  15    3.80    1.95
  -9  -3  15    3.78    1.46
  -9   3  15    3.71    2.29
   9  -3 -15    3.57    2.56
   9  -3 -15    3.14    1.62
  -9   3  15    3.34    1.51
  -8   4  15   -0.60    1.48
  -8   4  15    0.36    1.82
   8  -4 -15    0.23    2.49
   8  -4 -15    0.11    1.51
  -8  -4  15    0.71    1.60
   7   1  14   70.24    4.23
  -7   1 -14   64.20    3.83
   7  -1  14   65.21    4.13
  -7  -1 -14   68.01    4.13
  -3  -7 -10 1104.06   41.39
   3   7  10 1065.55   40.03
   3   7  10  873.39   41.85
  10   4   4 2371.89   26.17
 -10  -4  -4 2278.40   82.07
 -10   4  -4 2222.15   80.21
 -10   4  -4 2445.21   22.54
   2  -2 -20    2.35    1.86
   2  -2 -20    2.95    2.03
  -2  -2  20    2.24    1.87
  -2   2  20    3.14    1.50
  12   0  -9   -0.71    1.90
 -12   0   9    0.35    1.96
  -6  -6  13   42.55    2.97
  -6   6  13   40.91    2.78
  -6   6  13   41.46    3.20
   6  -6 -13   43.26    3.33
   6  -6 -13   42.37    3.73
  -8   6  -4   44.49    2.79
  -8  -6  -4   44.39    3.19
   8   6   4   44.55    3.33
  -8  -6  -4   45.74    3.80
   5  -1 -20  463.68   18.50
  -5   1  20  444.57   18.11
  -5  -1  20  436.35   18.36
  -2   6  15    8.26    2.03
   2  -6 -15    7.53    2.34
   2  -6 -15    8.14    2.45
  -2   6  15    7.02    2.02
  -2  -6  15    6.94    1.63
 -12  -2   6  349.14   13.98
 -12   2   6  335.09   13.61
  12  -2  -6  343.05   14.62
  12   2  -6  346.98   14.66
  12   2  -6  350.11   14.86
  10   4 -11  347.67   14.75
 -10  -4  11  344.75   14.18
 -10  -4  11  323.47   13.25
 -10   4  11  333.11   14.41
 -10   4  11  322.43   13.15
 -11   3  10   14.79    2.14
  11  -3 -10   14.51    2.80
 -11  -3  10   15.19    2.19
 -11   3  10   16.74    2.13
 -12  -2   2  344.52   13.83
 -12   2   2  345.06   13.88
  12   2  -2  334.09   14.26
 -12  -2   2  343.25   14.71
  12   2  -2  338.02   14.52
  12   2  -2  357.39   14.75
  12  -2  -2  347.75   14.90
  -6   4 -13   18.73    2.43
   6   4  13   19.86    2.64
  -6  -4 -13   18.08    2.94
  12   0   1    0.44    1.78
 -12   0  -1    0.22    1.99
  -6  -2 -15  100.70    6.04
  -6   2 -15   98.91    5.62
   6   2  15  106.10    6.08
   6   2  15   93.28    5.66
   2   8   7   66.12    3.81
   2   8   7   71.18    4.06
  -2  -8  -7   70.00    3.49
  -2  -8  -7   66.49    4.31
   2  -8   7   60.04    3.06
  -2   8  -7   60.49    3.12
  -6  -6  -9  643.23   25.14
  -7   7  -2  778.70   29.04
  -7  -7  -2  813.95   30.76
  -7  -7  -2  808.33   31.02
   7   7   2  731.02   27.78
   2   4  17  123.08    6.36
   2  -4  17  135.14    7.03
   2   4  17  152.49    7.63
  -8  -2 -12  529.02   21.00
  -8   2 -12  530.55   21.10
   8   2  12  578.94   22.87
  -8   2 -12  537.20   22.09
   9   3   9  167.22    8.19
  -9   3  -9  158.85    7.44
  -9  -3  -9  170.19    7.80
  -9  -3  -9  170.24    8.53
   0   4  18  343.13   14.52
   0  -4 -18  353.57   14.91
   0  -4  18  303.24   13.93
   0   4  18  340.12   15.03
   9  -5 -11   91.72    5.89
  -9  -5  11   87.11    4.81
  -9  -5  11   93.12    5.18
  -9   5  11   93.06    5.29
   9   5 -11   93.94    5.67
  -9   5  11   90.58    5.40
  -4  -8  -4   82.94    4.81
  -4  -8  -4   71.48    3.49
  -4   8  -4   72.55    3.96
   4   8   4   84.23    5.26
   4   8   4   78.20    4.72
  -4  -8  -4   82.62    5.62
  -7   7   7   94.04    4.94
   7  -7  -7   89.94    4.96
  -7  -7   7   93.58    4.93
  -7  -7   7   94.67    6.11
   7   7  -7   90.14    5.31
  -7   1  19    2.92    1.46
  -7   1  19    3.44    2.11
  -7  -1  19    3.14    1.23
  -7  -1  19    3.97    2.15
   7  -1 -19    3.04    1.95
  -7   1  19    3.57    1.83
 -11   1  13  163.06    7.33
 -11  -1  13  171.31    8.13
  11   1 -13  171.85    8.47
 -11   1  13  168.60    8.07
  11  -1 -13  169.39    8.65
  -4   2  20  256.59   11.24
  -4  -2  20  228.45   10.49
  -4   2  20  248.22   10.69
   4  -2 -20  255.40   11.08
   4  -2 -20  254.64   11.75
 -12   2   7  405.91   16.18
  12   2  -7  409.74   16.78
  12   2  -7  400.98   16.55
  12  -2  -7  403.56   16.85
 -12  -2   7  404.01   16.03
 -12   2   7  363.71   15.14
  -3   5  17   11.73    2.01
   3  -5 -17   10.73    2.41
  -3   5  17   10.78    2.36
   3  -5 -17   11.08    2.48
  -3  -5  17   10.21    2.05
  -5  -7  11   21.63    2.22
  -5  -7  11   19.91    1.93
   5  -7 -11   21.50    2.17
  -5   7  11   22.23    2.49
   5  -7 -11   22.05    2.82
   4   6  12  389.71   16.41
   4   6  12  414.77   16.63
  -8   6  10  125.30    6.36
  -8  -6  10  127.74    6.50
   8  -6 -10  135.57    7.48
   8   6 -10  137.79    7.14
  -8  -6  10  121.12    5.96
  12   2  -1  149.32    7.37
 -12   2   1  146.55    6.93
 -12  -2   1  143.75    7.63
  12   2  -1  143.79    7.59
  12   2  -1  145.81    7.51
 -12  -2   1  147.02    6.97
  12  -2  -1  150.44    7.91
  -4  -8   7   77.13    4.20
  -4   8   7   81.53    4.54
   4   8  -7   77.44    4.59
  -4  -8   7   82.86    4.76
   4  -8  -7   84.09    5.61
   4  -8  -7   67.11    3.54
  -9   5  -5  456.99   17.83
   9   5   5  442.24   17.88
  -9  -5  -5  443.27   18.21
  -9  -5  -5  455.96   17.79
  -1   5  17   55.29    3.91
   1  -5 -17   56.08    8.59
  -1   5  17   56.73    3.36
   1  -5 -17   60.09    5.33
  -1  -5  17   52.25    3.53
   5  -3 -19    1.26    1.83
  -5   3  19    1.72    1.32
  -5  -3  19    1.18    1.73
  -5   3  19    1.33    2.14
   5  -3 -19    2.23    2.42
   9  -1 -17  417.98   17.30
  -9  -1  17  366.29   16.13
  -9   1  17  383.27   16.64
  -9  -1  17  359.87   15.26
  -9  -1  17  382.52   15.49
  -9   1  17  369.51   16.82
  -9   1  17  360.81   14.83
   3   5  15   13.52    2.20
   3   5  15   14.15    3.75
 -11   3  -3  188.25    8.44
 -11  -3  -3  193.98    8.73
 -11   3  -3  183.45    8.21
 -11  -3  -3  191.58    9.49
  11   3   3  181.91    8.70
   1   7  12  377.02   15.06
  -1  -7 -12  378.29   16.06
   1   7  12  392.75   16.51
   7   3  13  181.90    8.57
  -7  -3 -13  189.31    9.15
  -7   3 -13  169.31    8.07
   5   5  13   66.34    3.74
   5   5  13   64.51    3.99
  -5  -5 -13   72.07    4.42
   0  -6 -15    0.69    2.20
   0  -6  15    0.41    1.40
   0   6  15    0.40    1.94
   0   6  15   -0.06    1.80
 -12   0  10   51.90    3.19
 -12   0  10   53.82    3.04
  12   0 -10   56.76    3.92
   7   5  10    3.48    2.13
  -7  -5 -10    2.28    2.50
  -2  -6 -14   21.46    2.99
   2   6  14   22.96    2.74
   2   6  14   22.02    2.48
   8   4  10   67.75    3.83
  -8  -4 -10   70.93    4.31
  -8   4 -10   67.13    3.22
 -10   2  -8  233.81    9.98
 -10  -2  -8  259.65   10.84
  10   2   8  260.52   11.74
 -10  -2  -8  256.96   11.65
  -6   0  20 1103.83   47.19
  -6   0  20  971.96   41.78
 -12   2   8   40.19    2.71
 -12   2   8   42.47    2.98
  12   2  -8   41.62    3.34
  12  -2  -8   40.50    3.59
  12   2  -8   42.92    3.39
   8   0  13   -1.34    1.98
  -8   0 -13   -0.09    2.04
  -2  -8   9  775.24   30.30
  -2   8   9  838.86   32.08
   2  -8  -9  822.11   30.70
   2  -8  -9  851.47   32.61
   7   7   3  761.18   28.72
  -7  -7  -3  787.09   29.41
  -7   7  -3  753.18   28.10
  -7  -7  -3  764.68   29.47
   4   0  18   28.86    2.94
   4   0  18   29.21    2.83
  -4   0 -18   29.07    2.88
   4  -6 -15  559.34   22.14
   4  -6 -15  578.72   23.20
  -4   6  15  576.99   22.74
  -4   6  15  568.87   22.89
  -4  -6  15  508.29   22.29
  -9  -1 -11    4.35    2.19
  -9   1 -11    5.35    2.14
  -9   1 -11    3.65    1.79
   9   1  11    5.39    2.33
 -12   0  -2  665.57   25.04
   0   8   9  279.48   12.53
   0  -8  -9  286.92   13.94
   0   8   9  290.40   12.56
   0  -8  -9  293.26   11.96
   0  -8   9  264.94   11.29
 -12  -2   0  241.14   11.15
 -12  -2   0  247.89   10.50
  12   2   0  261.47   11.32
  12   2   0  251.14   11.29
 -12   2   0  251.15   10.60
  12   2   0  249.09   11.27
 -10   2  15    6.32    2.06
 -10  -2  15    5.65    1.84
  10  -2 -15    4.53    2.46
  10  -2 -15    5.44    1.68
 -10  -2  15    6.25    1.56
 -10   2  15    5.64    1.58
 -10  -2  15    6.18    1.93
   2  -2  19    0.83    1.91
  -2   2 -19    0.11    1.93
   2   2  19    0.55    1.48
  -2  -2 -19    0.39    2.02
   5   7   8  286.26   12.30
 -10   0  -9   -0.08    1.79
  10   0   9   -0.43    2.35
  -8   6  -5  499.82   19.09
  -8  -6  -5  499.25   20.09
   8   6   5  524.07   20.84
  -8  -6  -5  534.28   20.48
 -11   3  11   41.56    2.79
 -11   3  11   39.98    3.02
 -11  -3  11   39.30    2.92
  11  -3 -11   40.64    3.51
   7  -7  -8   13.44    1.87
  -7  -7   8   14.57    1.80
  -7   7   8   12.94    1.95
  -7  -7   8   12.59    1.87
   7   7  -8   14.33    2.46
   7  -5 -15  282.10   13.39
  -7   5  15  348.08   14.48
  -7   5  15  333.06   14.39
  -7  -5  15  346.00   14.66
   7  -5 -15  365.28   15.63
   7  -3 -18  270.51   12.19
   7  -3 -18  234.77   11.66
  -7   3  18  257.39   11.50
  -7  -3  18  236.62   10.97
  -7   3  18  239.65   12.01
 -10  -4  -5   45.39    4.08
 -10   4  -5   44.09    3.19
  10   4   5   42.31    3.78
  -4  -8  -5  152.45    7.22
  -4  -8  -5  152.88    8.03
   4   8   5  156.87    7.92
   4   8   5  150.45    7.19
  -4   8  -5  139.15    6.74
   0  -2  20    4.67    1.91
   0   2  20    4.22    1.75
   0   2 -20    4.61    2.49
 -11   1  -6  197.55    8.75
  11   1   6  201.78    9.04
  11   1   6  198.71    9.65
 -11  -1  -6  201.08    8.92
 -11  -1  -6  192.68    9.31
   1  -7 -13    1.74    2.34
  -1   7  13    1.91    1.81
  -1   7  13    2.39    1.94
  -6   0 -16 1453.07   52.94
   6   0  16 1470.88   55.62
   1   1  20   51.31    3.73
   1  -1  20   52.17    3.93
   1   1  20   51.34    3.39
  -1  -1 -20   57.69    4.24
  -1   1 -20   57.73    3.88
  -5   1 -17  157.68    7.69
   5   1  17  156.49    7.80
   5  -1  17  159.78    8.40
   5  -1  17  157.10    8.08
  -5  -1 -17  166.50    8.17
   5   1  17  166.47    8.16
 -10   0  16   75.09    4.50
  10   0 -16   80.37    5.22
 -10   0  16   78.04    4.92
 -10   0  16   80.56    5.25
 -10  -4  12  167.73    7.68
 -10   4  12  167.97    7.67
  10  -4 -12  165.05    8.60
 -10   4  12  171.96    8.20
 -10  -4  12  169.24    7.90
   8  -2 -18  786.29   30.45
  -8   2  18  682.32   28.66
   8  -2 -18  689.32   26.31
  -8  -2  18  583.68   24.64
  -8   2  18  675.35   27.83
  -8  -2  18  742.51   29.56
  -2   0  21    0.44    2.06
  -2  -8  -8 1153.87   41.89
   2   8   8 1164.87   43.13
  -2  -8  -8 1184.57   44.60
   2  -8   8  935.85   39.45
   2   8   8 1050.24   40.48
   4  -8  -8   20.86    2.77
  -4  -8   8   18.89    2.04
  -4  -8   8   18.99    1.97
  -4   8   8   21.16    2.20
   4  -8  -8   18.10    1.87
   1  -3  19  315.02   14.25
   1   3  19  375.59   15.85
   1   3  19  346.72   15.17
  -9   5  12   20.86    2.62
  -9  -5  12   21.82    2.38
   9  -5 -12   22.40    3.26
  -9   5  12   22.92    2.26
  -9  -5  12   22.84    2.23
 -12   2   9    2.97    1.84
  12   2  -9    2.34    1.75
 -12   2   9    3.82    1.70
  12  -2  -9    3.62    2.28
  -3   7  13   15.60    2.44
  -3   7  13   18.29    2.31
   3  -7 -13   18.40    2.89
  -3  -7  13   15.31    2.01
  -4   0  21    0.36    2.04
   4   0 -21   -0.26    2.28
   3   7  11  450.33   18.17
  -3  -7 -11  471.14   19.10
   3   7  11  410.82   17.72
   8  -6 -11   71.13    4.46
  -8  -6  11   65.89    3.20
  -8  -6  11   65.29    3.57
  -8   6  11   66.93    3.63
  -8   6  11   65.79    3.25
   6  -6 -14    1.16    2.31
  -6   6  14    0.80    1.54
  -6   6  14    1.58    2.14
  -6  -6  14    1.09    1.65
   6  -6 -14    0.84    1.76
   3  -1 -21 1381.04   51.84
  -3   1  21 1193.07   55.32
  -3   1  21 1294.50   51.99
  -3  -1  21 1340.37   52.94
   5   3  16  142.43    7.24
  -5  -3 -16  141.47    7.32
  -5   3 -16  137.08    6.91
   5   3  16  136.62    6.97
 -12   0  11   -0.07    1.50
 -12   0  11    0.22    1.75
  12   0 -11   -0.09    1.93
  -9  -3  16   38.01    2.81
  -9   3  16   37.61    3.02
  -9  -3  16   36.27    2.58
   9  -3 -16   37.85    3.62
  -9   3  16   37.62    2.57
   9  -3 -16   35.54    2.90
 -11   3  -4  407.26   15.85
  11   3   4  384.83   16.11
 -11   3  -4  427.37   16.81
 -11  -3  -4  438.36   17.07
 -11  -3  -4  421.94   17.75
  12   2   1  419.47   17.18
 -12  -2  -1  396.11   16.68
  12   2   1  424.20   17.86
 -12  -2  -1  431.98   17.06
 -12   2  -1  416.55   16.51
  12   2   1  437.63   18.03
   4   4  16    5.92    2.07
  -4  -4 -16    5.62    2.71
   4   4  16    4.78    2.59
  -4   4 -16    5.10    2.13
  -9  -5  -6   35.91    2.91
  -9   5  -6   33.61    2.50
   9   5   6   36.97    3.15
  -9  -5  -6   33.73    3.38
  -8   4  16   13.18    2.22
   8  -4 -16   16.30    2.82
  -8   4  16   13.89    1.85
   8  -4 -16   13.64    2.15
  -8  -4  16   13.61    2.10
  -7  -7  -4  143.19    7.70
  -7  -7  -4  154.35    7.98
   7   7   4  141.50    7.07
  -7   7  -4  150.37    6.97
  11  -1 -14    9.54    2.52
  11   1 -14   11.37    2.29
 -11  -1  14   11.26    1.90
 -11   1  14    9.80    1.86
 -11   1  14   11.26    2.18
  -2  -4  19   80.42    4.98
  -2   4  19   93.02    5.32
   2  -4 -19   96.16    5.75
  -2   4  19   91.59    5.17
   2  -4 -19   94.10    5.35
  -3   1 -19   -0.44    2.14
   3  -1  19   -0.13    2.21
   3   1  19   -0.14    1.66
   3   1  19    0.55    2.19
  -3  -1 -19   -0.31    2.08
  -1   9   0  119.07    5.74
   1   9   0  124.26    5.82
   1  -9   0  121.62    7.51
  -1  -9   0  134.94    7.24
   5  -7 -12  389.40   15.16
  -5   7  12  367.44   15.07
  -5  -7  12  354.85   14.12
  -5   7  12  367.69   14.16
  -1   9   1   21.22    2.32
   1  -9  -1   22.88    3.18
  -1  -9   1   23.35    3.31
   1   9  -1   22.26    2.53
  -6  -6 -10  333.02   13.18
   6   6  10  305.68   11.82
  -3  -3  20  385.44   16.45
   3  -3 -20  393.62   14.74
  -3   3  20  408.54   17.44
   3  -3 -20  428.23   16.34
  -3   3  20  402.33   15.34
  -5  -5  17    2.85    1.53
  -5   5  17    3.50    1.50
   5  -5 -17    3.13    2.35
   5  -5 -17    2.92    2.00
  -5   5  17    5.08    2.02
   7  -7  -9  206.24    8.47
  -7  -7   9  210.93    8.91
  -7  -7   9  216.20    9.02
  -7   7   9  212.95    8.58
 -12   0  -3    0.25    2.00
   1  -9   1    0.89    2.20
   1   9   1   -0.11    2.06
  -1  -9  -1    0.34    2.26
  -1   9  -1    0.72    1.74
   1   9  -2    6.26    1.88
  -1   9   2    6.10    2.00
   1  -9  -2    5.67    2.61
  -1  -9   2    5.78    2.81
  -8   0  19   -0.30    1.32
  -6  -8   2   15.34    1.98
  -6  -8   2   16.02    2.97
  -6  -8   2   17.40    2.23
  -6   8   2   15.11    2.04
   6   8  -2   15.95    2.36
   9   3  10    0.06    2.20
  -9  -3 -10   -0.49    1.97
  -9   3 -10    0.08    1.55
  -6  -4  18  149.82    7.36
   6  -4 -18  175.21    8.34
  -6   4  18  149.69    6.62
   6  -4 -18  163.39    8.30
  -6   4  18  163.97    7.86
   3   3  18   20.72    2.79
   3  -3  18   19.44    2.47
   3   3  18   21.10    2.39
  -3   3 -18   20.78    2.68
  -3  -3 -18   20.34    2.76
   6   8  -3   74.76    4.62
  -6  -8   3   73.12    4.13
  -6  -8   3   73.60    4.34
  -6  -8   3   69.44    4.97
  -6   8   3   72.86    4.01
  -6  -8   1   62.30    3.25
  -6  -8   1   59.46    4.45
  -6   8   1   66.73    3.80
   6   8  -1   64.45    4.09
  -6  -8   1   68.23    4.13
  -1   1  21    3.09    1.47
   1   1 -21    4.51    2.08
  -1  -1  21    3.93    1.98
  -1   1  21    3.63    2.18
  -4  -8  -6    6.11    2.48
   4   8   6    5.61    2.05
  -4   8  -6    5.64    1.73
  11  -3 -12   26.81    3.26
 -11   3  12   26.42    2.52
 -11   3  12   27.06    2.43
 -11  -3  12   26.46    2.52
   2  -6 -16    7.45    2.20
   2  -6 -16    7.61    2.30
  -2   6  16    8.08    1.96
  -2  -6  16    6.06    1.67
  -2   6  16    7.87    2.26
  -2   8  10    8.78    2.10
   2  -8 -10    7.82    1.79
   2  -8 -10    9.56    2.69
   1  -5  17   22.47    2.42
   1   5  17   27.40    2.92
   1   5  17   25.49    2.53
  -1  -5 -17   26.03    3.11
  -1  -9  -2  233.97   10.29
  -1  -9  -2  227.28   12.09
  -1   9  -2  252.86   11.31
   1   9   2  223.17    9.66
  -8  -6  -6   62.53    3.42
   8   6   6   60.60    3.80
  -8  -6  -6   59.34    4.09
  -8   6  -6   59.40    3.15
  12   2 -10   12.21    2.24
  12  -2 -10   12.78    2.78
 -12   2  10   12.36    2.21
 -12   2  10   12.66    2.07
   1  -3 -20   22.65    2.73
  -1   3  20   21.40    2.78
  -1  -3  20   20.48    2.43
  -1   3  20   21.50    2.17
  -6   8   4  402.03   14.61
   6   8  -4  362.21   17.62
  -6  -8   4  364.35   15.74
  -6  -8   4  364.99   14.38
  -4   4  19   18.35    2.19
   4  -4 -19   19.46    3.48
   4  -4 -19   19.85    2.77
  -4  -4  19   17.41    2.34
  -4   4  19   18.96    2.72
   1   9  -3   89.84    5.90
   1  -9  -3  106.10    6.34
  -1  -9   3  111.13    6.32
  -1   9   3   99.28    5.29
  -6  -8   0  360.52   13.22
  -6  -8   0  330.16   13.61
  -6   8   0  361.50   13.34
  -6  -8   0  368.29   13.78
   6   8   0  362.74   13.63
   6   4  14  521.62   19.07
  -6  -4 -14  498.18   18.24
  -6   4 -14  492.02   18.14
  -6   2  20  100.41    4.97
   6  -2 -20  124.69    6.57
  -6   2  20  124.34    6.19
   6  -2 -20  117.46    5.87
  -6  -2  20  105.33    6.04
   0   8  10  429.89   16.30
   0   8  10  460.81   16.81
   0  -8 -10  472.24   18.27
   7  -1  15  824.05   30.38
   7   1  15  852.50   30.13
  -7  -1 -15  850.11   29.16
  -7   1 -15  822.01   28.46
 -10  -4  -6   48.99    3.81
 -10   4  -6   50.03    2.95
   4  -8  -9   19.37    2.16
  -4   8   9   19.99    2.21
   4  -8  -9   17.97    2.57
  -4  -8   9   19.42    1.79
  -2   0 -20  173.50    7.90
   2   0  20  170.06    7.83
  -8   2 -13   40.84    3.26
  -8  -2 -13   41.55    3.45
   8   2  13   43.66    3.48
   4   2  18   17.46    2.43
   4   2  18   16.85    2.61
   4  -2  18   15.86    2.44
  -4   2 -18   19.04    2.56
  -4  -2 -18   18.15    2.75
   4   6  13    6.26    2.28
   4   6  13    5.57    2.17
   1   7  13   40.40    3.01
  -1  -7 -13   41.69    3.63
   1   7  13   38.07    3.28
  12   2   2  792.26   27.78
 -12   2  -2  792.74   26.73
 -12  -2  -2  757.14   25.31
  12   2   2  799.97   27.57
 -10   4  13   88.58    4.50
 -10  -4  13   88.70    4.98
 -10  -4  13   89.89    4.81
  10  -4 -13   84.68    5.22
 -10   4  13   86.77    4.96
 -10  -2  -9  140.05    6.32
 -10   2  -9  133.87    6.16
  10   2   9  143.50    7.34
 -10  -2  -9  133.39    6.88
   0   0  21    2.14    2.25
   0   0 -21    1.76    2.60
  -7  -5 -11  100.38    5.87
   7   5  11   95.55    5.26
  -9  -1  18  295.31   12.94
  -9   1  18  294.42   12.01
  -9   1  18  332.49   13.43
  -9  -1  18  325.54   13.42
  -9   1  18  324.92   13.18
   9  -1 -18  365.96   14.44
  -1   9  -3   45.28    3.00
  -1  -9  -3   55.08    4.22
  -1  -9  -3   42.64    2.96
   1   9   3   46.77    3.01
 -11  -1  -7   37.07    3.13
 -11   1  -7   37.66    2.99
 -11  -1  -7   36.37    3.38
  11   1   7   35.03    3.43
  -6  -8   5  279.02   11.88
  -6  -8   5  304.02   12.37
  -6   8   5  298.53   11.69
   6   8  -5  289.31   11.67
   2   8   9  223.26    9.77
   2   8   9  228.59    9.60
   2   8   9  213.68    9.50
  -2  -8  -9  236.31   10.26
  -6  -8  -1  124.90    5.95
  -6  -8  -1  127.12    6.03
  -6   8  -1  119.10    5.40
  -6  -8  -1  108.59    6.23
   6   8   1  123.97    6.03
  -6  -2 -16   20.39    2.78
  -6   2 -16   17.32    2.51
   6   2  16   20.37    3.02
   6   2  16   20.44    2.81
 -12   0  12    9.13    1.88
  12   0 -12    9.09    2.53
 -12   0  12    9.43    2.24
  -5  -1  21 1101.30   45.07
  -5   1  21 1077.74   39.66
   5  -1 -21 1199.65   18.06
   8   4  11   36.64    3.09
  -8  -4 -11   35.48    3.47
  10  -2 -16   13.05    2.76
 -10  -2  16   12.72    2.17
  10  -2 -16   13.34    2.08
 -10   2  16   11.59    2.37
 -10  -2  16   12.51    1.75
 -10   2  16   12.09    1.79
 -10  -2  16   10.12    1.88
  -7   7  -5   10.55    1.93
   7   7   5   10.82    2.55
  -7  -7  -5   11.73    2.08
  -7  -7  -5   11.64    2.98
  -3   5  18   16.85    2.17
  -3  -5  18   14.33    2.11
   3  -5 -18   16.95    2.71
  -3   5  18   15.55    2.43
   3  -5 -18   17.94    2.68
   1   9  -4    5.53    1.85
  -1   9   4    5.28    1.84
   1  -9  -4    5.88    2.68
   2  -2 -21   93.83    5.24
   2  -2 -21   95.87    5.54
  -2  -2  21   79.86    4.67
  -2   2  21   88.87    4.87
  -7   1  20  116.51    5.69
   7  -1 -20  122.83    6.54
  -7  -1  20  111.82    5.89
  -9   5  13  164.35    6.98
  -9  -5  13  157.60    7.12
   9  -5 -13  169.56    8.26
  -9   5  13  154.75    7.26
   2  -4  18  200.91    9.17
   2   4  18  218.33    9.08
   2   4  18  237.94   10.16
  -8  -6  12  146.37    6.80
   8  -6 -12  160.19    7.99
  -8   6  12  145.31    6.72
  -8   6  12  141.81    7.58
 -11  -3  -5   71.54    4.76
 -11   3  -5   73.71    4.07
 -11  -3  -5   77.84    4.60
 -11   3  -5   69.52    4.14
  10   0  10 1026.50   35.34
 -10   0 -10  968.67   34.71
 -10   0 -10 1034.67   34.19
  -5   5 -14   89.42    5.10
   5   5  14   96.74    5.51
   5   5  14   96.48    5.23
  -5  -5 -14   90.94    5.52
   0  -4  19   36.10    3.00
   0   4  19   39.01    3.35
   0  -4 -19   42.35    3.49
   0   4  19   38.52    2.92
   3  -5  16  448.30   19.31
   3   5  16  548.93   19.93
   3   5  16  548.12   19.48
  -7  -7  10  142.82    6.93
  -7  -7  10  134.72    6.44
   7  -7 -10  137.41    6.24
   0  -6 -16  273.30   11.23
   0   6  16  269.09   10.63
   0   6  16  250.35   10.56
   4  -6 -16  932.14   32.14
  -4  -6  16  840.21   32.80
  -4   6  16  878.62   30.90
   4  -6 -16  949.58   33.53
  -4   6  16  853.87   33.28
   7  -5 -16   89.15    5.57
  -7   5  16   92.46    5.31
  -7  -5  16   81.95    4.98
   7  -5 -16   97.43    5.98
  -7   5  16   90.96    5.04
  -1  -5  18   88.94    5.21
  -1   5  18   94.42    6.36
  -1   5  18   92.34    5.57
   1  -5 -18  104.11    5.87
  -7  -3 -14   25.41    3.32
   7   3  14   26.12    3.01
  -7   3 -14   25.51    2.68
   2   6  15    7.20    2.03
   2   6  15    6.22    2.31
  -2  -6 -15    7.00    2.50
 -12   0  -4    8.34    2.28
  -9   1 -12   48.16    3.52
   9   1  12   47.75    3.56
  -9  -1 -12   50.96    3.70
  -9   1 -12   50.76    3.05
  -5   3  20  145.92    7.23
  -5   3  20  144.18    6.94
   5  -3 -20  144.58    8.13
  -5  -3  20  142.36    7.11
   5  -3 -20  166.73    8.04
   1  -7 -14   90.20    5.79
  -1   7  14   88.60    4.76
  -1   7  14   88.48    5.08
 -10   0  17    0.31    1.90
 -10   0  17    0.04    1.83
 -10   0  17   -0.15    1.29
  -9   5  -7    4.55    1.86
  -9  -5  -7    3.15    2.26
  -9  -5  -7    4.42    2.08
  -4   2  21  324.51   13.12
   4  -2 -21  355.07   13.80
  -4  -2  21  304.77   13.38
  -4   2  21  288.68   15.85
   4  -2 -21  336.36   12.91
   6   8  -6   24.90    2.69
  -6  -8   6   26.31    2.34
  -6   8   6   24.67    2.34
  -6  -8   6   23.25    3.39
 -12   2  11    3.79    2.02
 -12   2  11    4.93    1.69
  12  -2 -11    4.92    2.50
   1   9   4   11.03    2.31
  -1  -9  -4    9.72    3.00
  -1   9  -4    9.36    1.87
  -6  -8  -2   96.10    5.77
  -6   8  -2  108.39    5.25
  -6  -8  -2  113.01    5.38
   6   8   2  113.87    5.77
   8   0  14  604.36   22.50
  -8   0 -14  577.71   20.96
  -4  -8  -7   87.44    5.57
   4   8   7   92.78    5.14
  -3   7  14   39.50    3.25
  -3   7  14   44.84    2.88
   3  -7 -14   44.52    3.49
  11  -1 -15   83.00    5.27
 -11   1  15   79.20    4.78
 -11  -1  15   77.98    4.45
 -11   1  15   77.54    4.67
  -3  -9   1  421.71   16.68
   3   9  -1  419.38   15.75
   3  -9  -1  411.23   16.99
  -3   9   1  387.59   14.33
   1  -9  -5   39.26    3.74
   1   9  -5   35.76    2.71
  -1   9   5   41.28    2.94
   5  -7 -13    6.62    2.56
   5  -7 -13    4.02    1.84
  -5   7  13    3.80    1.87
  -5  -7  13    3.64    1.53
  -5   7  13    3.75    1.92
 -11  -5   4  716.23   25.57
 -11  -5   4  690.64   24.01
 -11   5   4  697.27   24.05
  11   5  -4  694.42   24.95
  -7   3  19    1.93    2.02
   7  -3 -19    1.28    2.13
   7  -3 -19    2.77    1.83
  -7   3  19    2.10    1.36
  -7  -3  19    3.68    2.10
   3   7  12    0.47    1.80
  -3  -7 -12    0.75    2.33
   3   7  12   -0.28    1.97
 -11  -3  13    9.83    2.02
 -11   3  13    9.43    2.13
 -11   3  13   11.15    2.00
   3  -9  -2  577.69   28.43
  -3  -9   2  635.39   24.79
   3   9  -2  564.11   22.21
  -3   9   2  640.83   23.85
 -13   1   4  206.59    8.72
 -13  -1   4  208.91    8.44
  13   1  -4  204.38    9.11
  13  -1  -4  214.08    9.54
   6  -6 -15   21.25    3.00
   6  -6 -15   17.65    2.49
  -6  -6  15   18.05    2.29
  -6   6  15   17.59    2.59
  -6   6  15   18.41    2.16
  -3  -9   0  226.17   10.08
  -3  -9   0  194.69   10.25
   3   9   0  209.95    9.20
  -3   9   0  211.26    8.89
  13   1  -5  286.14   11.66
 -13  -1   5  295.68   11.25
 -13   1   5  300.31   11.31
  13  -1  -5  294.48   12.07
 -11  -5   3  171.40    8.27
 -11   5   3  173.27    7.28
 -11  -5   3  169.10    7.16
  11   5  -3  169.31    7.92
 -12   2  -3    9.15    2.20
 -12  -2  -3    9.64    2.62
  11   5  -5    9.89    2.59
 -11   5   5    8.72    2.11
 -11  -5   5   10.38    2.85
 -11   5   5    9.11    2.13
 -11  -5   5    9.14    2.16
  -6   0  21    0.71    2.13
  -8   2  19  294.12   12.08
  -8   2  19  299.40   12.71
  -8  -2  19  309.86   13.99
   8  -2 -19  305.74   12.26
   8  -2 -19  334.85   13.67
 -13   1   3   86.25    4.55
 -13  -1   3   87.62    4.63
  13  -1  -3   91.27    5.44
  13   1  -3   89.04    5.40
  -8   6  -7   21.81    2.20
  -8  -6  -7   22.18    2.35
   8   6   7   22.13    2.86
  -8  -6  -7   20.17    3.05
   4  -8 -10   19.79    2.14
  -4   8  10   25.79    2.50
   4  -8 -10   24.90    2.87
  13  -1  -6   25.40    2.95
  13   1  -6   26.38    3.05
 -13   1   6   25.85    2.49
 -13  -1   6   24.03    2.45
 -10  -6   3    6.80    2.04
 -10  -6   3    6.56    2.44
 -10   6   3    5.97    1.86
  10   6  -3    6.07    2.19
   2  -8 -11   40.99    3.55
 -10  -6   4   92.75    5.65
  10   6  -4   91.86    5.31
 -10  -6   4   99.76    4.98
 -10   6   4   97.73    4.86
   9  -3 -17   54.25    4.03
  -9   3  17   51.82    3.32
  -9  -3  17   48.16    3.18
  -9   3  17   45.51    3.01
  -9  -3  17   47.38    2.82
   9  -3 -17   51.44    3.36
 -11   5   2   12.40    2.10
  11   5  -2   12.51    2.76
 -11  -5   2   11.44    2.22
 -11  -5   2   11.79    3.01
  -3   9   3    1.14    1.92
  -3  -9   3   -0.08    2.60
   3   9  -3   -0.82    2.13
   3  -9  -3    0.57    2.19
  -3   9  -1  366.36   14.37
  -3  -9  -1  355.12   18.03
  -3  -9  -1  378.10   14.47
   3   9   1  381.17   14.63
   6   6  11   23.63    2.77
  -6  -6 -11   21.14    3.18
  -8   4  17   76.46    4.75
  -8  -4  17   77.41    4.57
   8  -4 -17   75.40    5.12
   8  -4 -17   84.70    5.37
  -8   4  17   77.11    4.31
 -10  -6   2   34.58    3.64
 -10   6   2   34.88    2.73
  10   6  -2   34.05    3.24
 -10  -6   2   38.06    2.85
 -11   5   6  177.28    7.70
  11  -5  -6  170.62    8.32
 -11  -5   6  182.17    7.71
 -11  -5   6  176.27    8.45
 -11   5   6  174.12    7.41
  11   5  -6  187.56    8.64
 -10  -6   5  386.11   15.70
 -10  -6   5  399.35   15.12
  10   6  -5  392.14   14.86
 -10   6   5  390.09   15.09
  -6  -8   7  520.85   19.04
   6   8  -7  514.51   19.49
  -6   8   7  518.75   18.23
   4   0  19   -0.37    2.02
  -4   0 -19   -0.89    2.14
   4   0  19    0.03    1.56
 -10  -4  -7   13.34    2.80
 -10   4  -7   12.64    1.89
  13  -1  -2   23.41    2.77
 -13  -1   2   24.39    2.60
 -13   1   2   22.78    2.34
  13   1  -2   24.58    2.84
 -13   1   7   35.08    2.72
 -13   1   7   36.27    2.68
  13  -1  -7   37.24    3.44
 -13  -1   7   33.84    2.76
  13   1  -7   34.87    3.15
   6   8   3  237.84    9.76
  -6   8  -3  235.26    9.57
  -6  -8  -3  244.52    9.60
   1   9   5  317.11   12.42
  -1  -9  -5  380.85   14.92
  -1   9  -5  304.05   15.81
   0  -8 -11   10.01    2.57
   0   8  11   11.28    2.33
  -7   7  -6   94.03    4.64
  -7  -7  -6   97.90    5.90
  -7  -7  -6   86.23    4.58
   7   7   6   93.54    5.32
 -12   0  13   -0.31    1.38
 -12   0  13    0.61    1.84
  12   0 -13    0.02    2.05
   2   2  20  127.71    6.70
   2   2  20  120.47    6.27
  -2   2 -20  129.17    6.38
   2  -2  20  113.52    6.03
  -2  -2 -20  128.52    6.37
  11   5  -1   57.31    4.00
 -11  -5   1   54.24    4.13
 -11   5   1   58.46    3.24
 -11  -5   1   59.90    3.40
  -3   9   4  397.80   15.92
  -3  -9   4  412.86   16.58
   3  -9  -4  368.37   18.28
   3   9  -4  377.30   16.43
   5   1  18   25.69    3.13
   5  -1  18   22.64    2.78
   5  -1  18   23.73    2.70
  -5  -1 -18   24.98    2.98
  -5   1 -18   25.54    2.90
   5   1  18   25.07    2.70
 -10   4  14   79.69    4.82
 -10  -4  14   73.89    4.27
 -10   4  14   76.76    4.15
  10  -4 -14   82.14    5.38
  10   6  -1   43.35    3.51
 -10  -6   1   40.78    3.70
 -10   6   1   44.72    2.95
 -10  -6   1   43.98    2.96
  -9  -3 -11    3.50    2.21
   9   3  11    2.98    2.03
  -3  -9  -2   21.42    3.43
   3   9   2   19.50    2.48
  -3   9  -2   18.11    2.32
  -3  -9  -2   17.00    1.94
 -10  -6   6  152.45    6.92
  10   6  -6  165.36    8.18
 -10   6   6  166.69    7.29
 -10  -6   6  162.71    8.14
  10  -6  -6  150.68    6.67
   0   2  21   94.43    5.21
   0  -2  21   86.73    5.14
   0   2 -21   99.44    5.34
  -7  -7  11   18.65    2.08
  -1   9   6   11.22    2.24
   1  -9  -6   11.67    2.80
  11   5  -7    8.82    2.47
 -11   5   7    7.06    1.97
 -11  -5   7    8.45    2.79
  11  -5  -7    6.33    2.73
 -11   5   7    7.47    1.92
 -11  -5   7    8.21    1.97
   2   8  10   66.80    4.19
  -2  -8 -10   69.65    4.82
   2   8  10   65.82    4.51
   5  -5 -18    1.15    2.27
  -5   5  18    2.06    2.07
  -5  -5  18    1.58    1.63
  -5   5  18    1.43    1.61
   5  -5 -18    1.75    1.88
  11   3   6    8.45    2.12
 -11  -3  -6   10.08    2.21
 -11  -3  -6    8.98    2.37
 -11   3  -6    8.82    2.00
 -11   3  -6    8.39    2.02
  -1  -1 -21  746.26   26.08
  -1   1 -21  770.81   26.89
   1   1  21  743.90   18.69
   1  -1  21  701.99   27.52
 -12   2  12    1.70    1.95
  12  -2 -12    0.54    2.44
 -12   2  12    0.68    1.64
   1   3  20   86.84    4.59
   1  -3  20   77.48    4.47
   1   3  20   88.50    4.65
  -1   3 -20   93.44    4.70
   5   3  17   27.07    2.69
  -5   3 -17   23.50    2.64
  -5  -3 -17   26.55    3.16
  -8   6  13  232.63    7.68
   8  -6 -13  248.67    8.81
  -8   6  13  227.65    8.27
  -8  -6  13  238.46    7.57
  11   1   8  744.95   18.62
 -11  -1  -8  755.14   17.04
 -11   1  -8  720.06   16.22
 -12   0  -5   -1.20    2.15
  13  -1  -1   -0.22    1.86
 -13  -1   1    0.94    1.83
 -13   1   1   -0.28    1.79
  13   1  -1   -0.01    1.75
  -4   4 -17  292.32    9.53
   4   4  17  309.13    9.34
   4   4  17  301.18    9.79
  -4  -4 -17  310.91    9.78
   4  -4  17  261.64    9.51
  -2   0  22  247.03    8.90
  13   1  -8   67.87    3.94
  13  -1  -8   66.25    4.76
 -13   1   8   65.98    3.39
 -13   1   8   65.72    3.28
 -13  -1   8   70.81    3.59
  -9   5  14   12.30    2.19
   9  -5 -14   11.18    2.81
  -9   5  14    9.21    2.17
  -9  -5  14   10.59    2.17
 -12  -4   4  113.40    5.80
  12  -4  -4  109.90    5.64
 -12   4   4  114.28    4.83
 -12   4   4  109.00    4.47
  12   4  -4  117.61    5.77
 -12  -4   4  113.02    4.67
 -12   4   5  242.49    7.87
 -12  -4   5  242.06    8.69
  12  -4  -5  243.01    8.74
 -12  -4   5  238.36    7.55
  12   4  -5  242.25    8.39
 -12   4   5  245.76    7.98
   6  -4 -19  108.08    5.48
   6  -4 -19  103.43    5.05
  -6  -4  19   90.71    4.66
  -6   4  19   90.96    5.84
  -6   4  19   96.79    4.63
 -10  -2 -10    0.94    2.12
  10   2  10    0.61    2.14
 -10  -2 -10   -0.41    1.98
 -10   2 -10    0.38    1.99
 -11  -5   0  219.62    6.97
  11   5   0  214.04    7.59
 -11   5   0  211.17    6.75
 -11  -5   0  219.48    8.05
  10   6   0  460.56   12.50
 -10  -6   0  442.14   12.59
 -10   6   0  471.94   13.86
 -10  -6   0  452.43   12.71
  -8   0  20  862.57   29.49
  -8   0  20  886.25   22.21
  12   4  -3  235.93    8.24
 -12  -4   3  241.68    7.32
 -12   4   3  241.98    7.32
 -12  -4   3  238.89    8.56
 -12   4   3  234.14    7.31
  -2   6  17  143.34    5.47
  -2   6  17  131.63    6.25
  -2  -6  17  129.61    6.31
   2  -6 -17  145.12    6.14
   1   7  14  172.56    6.17
   1   7  14  156.94    6.25
  -1  -7 -14  166.32    6.87
 -10  -6   7  376.14   10.00
  10   6  -7  398.81   11.39
 -10  -6   7  378.47   11.63
 -10   6   7  382.09   10.20
  -3   9   5   28.39    2.73
   3   9  -5   24.40    2.59
   3  -9  -5   28.62    3.11
  -4   0  22   79.59    4.56
   4   0 -22   86.37    4.16
  -3  -9  -3   37.47    2.77
  -3  -9  -3   42.00    3.96
   3   9   3   36.15    2.98
  -3   9  -3   37.74    2.80
  -2  -4  20   99.94    4.98
   2  -4 -20  109.65    5.16
  -2   4  20   98.06    4.94
  -2   4  20  107.83    5.61
 -12   2  -4    1.53    1.98
 -12  -2  -4    2.24    2.19
   4   8   8  403.53   11.39
  -4  -8  -8  386.84   11.94
  -6  -8   8   10.91    1.79
  -6   8   8   10.28    1.99
   3  -1 -22   78.69    4.34
  -3  -1  22   74.54    4.61
  -3   1  22   77.83    4.95
 -12  -4   6  135.28    5.13
  12   4  -6  133.24    6.00
 -12  -4   6  130.81    6.15
 -12   4   6  125.78    5.11
  12  -4  -6  138.58    6.40
 -12   4   6  137.31    5.04
   4   6  14   78.70    4.07
   4   6  14   78.54    4.14
   7   5  12  455.96   12.13
  -7  -5 -12  401.47   11.33
 -10   2  17   76.59    3.38
 -10  -2  17   74.11    4.08
 -10   2  17   75.59    4.03
  10  -2 -17   70.49    3.80
  10  -2 -17   84.85    4.68
 -10  -2  17   71.58    3.93
  -9   5  -8  212.03    6.64
  -9  -5  -8  219.07    8.00
  -9  -5  -8  211.74    6.69
  11  -5  -8   94.21    5.36
  11   5  -8   95.36    5.04
 -11   5   8   86.22    3.45
 -11   5   8   90.30    4.29
 -11  -5   8   96.70    4.35
  -3   3  21    1.14    1.43
  -3  -3  21    1.70    1.99
  -3   3  21    0.61    2.31
   3  -3 -21    2.17    2.07
  12   4  -2   89.28    4.98
 -12  -4   2   86.34    3.75
 -12   4   2   87.25    4.17
  12   4  -2   83.01    4.25
 -12   4   2   83.26    3.85
 -12  -4   2   87.27    5.06
  -6  -8  -4   11.08    2.05
   6   8   4   11.61    2.29
  -6   8  -4   10.24    1.74
  -1  -9  -6   -0.67    2.13
   1   9   6   -0.57    1.79
  -6   4 -15    4.80    2.14
  -6  -4 -15    5.29    2.49
   6   4  15    5.71    2.11
  -1  -5 -18  281.80    9.09
   1   5  18  278.75    8.86
   1   5  18  259.52    9.15
   1  -5  18  229.68    9.97
  -8   2 -14    4.77    1.94
   8   2  14    5.13    2.34
  -8  -2 -14    5.50    2.15
   3   1  20   50.19    3.38
   3  -1  20   49.11    3.70
   3   1  20   51.11    3.74
  -3  -1 -20   49.13    3.41
  -3   1 -20   53.40    3.53
  -8  -4 -12    0.48    2.13
   8   4  12    0.69    1.84
 -11  -3  14   12.18    2.23
 -11   3  14   10.32    2.04
 -11   3  14   11.69    1.85
   9  -1 -19  106.40    5.66
   9  -1 -19   98.43    4.67
  -9   1  19   92.17    4.51
  -9  -1  19   92.83    4.87
  -9  -1  19   90.37    4.37
  -9   1  19   89.77    4.44
 -13   1   0   21.34    2.33
  13   1   0   20.34    2.58
 -13  -1   0   20.07    2.49
  -3   3 -19  227.99    7.78
   3   3  19  223.67    7.71
   3   3  19  235.72    8.09
  -3  -3 -19  233.13    7.83
   3  -3  19  195.53    7.54
 -13   1   9   29.72    2.83
 -13  -1   9   28.86    2.67
  13  -1  -9   30.30    3.21
  13   1  -9   30.71    3.13
 -13   1   9   29.76    2.54
   4  -8 -11   45.53    3.45
  -9   7   3   35.34    2.62
  -9  -7   3   34.87    2.64
  -9  -7   3   37.27    3.86
   9   7  -3   34.92    3.26
 -10   0 -11   -0.55    2.05
  10   0  11   -1.49    2.49
 -10   0 -11   -0.37    2.20
  -4  -4  20   91.59    4.71
  -4   4  20  111.80    4.75
   4  -4 -20  110.52    5.56
  -4   4  20   97.80    4.60
   4  -4 -20  116.60    5.66
 -12   4   7   27.51    2.60
  12  -4  -7   30.65    3.53
 -12   4   7   30.34    2.74
 -12  -4   7   28.74    2.64
  12   4  -7   29.59    3.22
  -9  -7   4   12.75    2.46
  -9  -7   4   13.06    2.04
  -9   7   4   12.80    2.09
   9   7  -4   12.41    2.42
  -7   1 -16   23.70    3.57
   7   1  16   26.02    3.31
  -7  -1 -16   23.87    3.37
   9   7  -2  456.55   12.39
  -9   7   2  439.36   12.59
  -9  -7   2  452.84   12.94
  -9  -7   2  455.76   11.53
 -10  -6  -1   58.75    3.52
  10   6   1   57.23    3.95
 -10  -6  -1   56.54    4.28
 -10   6  -1   55.82    3.13
  -7   5  17    4.88    2.13
  -7  -5  17    5.04    1.88
  -7   5  17    5.59    1.66
   7  -5 -17    5.01    1.87
   7  -5 -17    5.99    2.48
 -11   1  16   18.36    2.51
 -11   1  16   18.65    2.06
 -11  -1  16   19.38    2.12
  -1   9   7  307.72    9.57
   1  -9  -7  324.92   14.94
  -6   2  21   22.50    2.65
   6  -2 -21   28.32    3.25
   6  -2 -21   24.47    2.71
  -6  -2  21   24.52    2.77
  -6   2  21   22.57    2.24
 -11  -5  -1  208.38    7.81
  11   5   1  212.53    7.63
 -11  -5  -1  201.55    6.59
 -11   5  -1  195.13    7.30
  -8  -6  -8   40.53    3.54
  -8  -6  -8   40.94    2.93
  -8   6  -8   38.74    2.50
  12   4  -1   -0.22    2.30
 -12  -4   1    1.56    2.54
 -12  -4   1   -0.49    1.99
 -12   4   1    0.21    1.89
 -12   4   1    0.60    1.51
 -10  -6   8    0.31    1.70
 -10   6   8    0.34    1.77
  10   6  -8    0.10    2.04
   5  -7 -14   14.61    2.78
  -5  -7  14   12.93    1.97
   5  -7 -14   14.94    2.39
  -5   7  14   13.74    2.44
  -5   7  14   16.04    2.17
  -1   7  15    9.10    2.37
  -1   7  15    8.62    1.97
   1  -7 -15    9.83    2.69
   3  -9  -6   11.36    2.47
  -3   9   6   10.96    2.01
 -10   0  18   44.06    2.65
   4  -6 -17  124.66    5.73
  -4  -6  17  112.63    5.57
  -4   6  17  118.45    6.25
  -4   6  17  124.96    4.98
   4  -6 -17  134.66    6.38
   2  -8 -12   23.69    2.94
  -9  -7   5    1.18    2.63
   9   7  -5    1.18    2.04
  -9  -7   5    1.29    1.50
  -9   7   5    1.50    1.72
  -1  -3  21   18.83    2.41
   1  -3 -21   18.37    2.32
  -1   3  21   20.49    2.70
  -1   3  21   18.46    2.27
   1   1 -22   31.24    2.93
  -1   1  22   27.88    2.96
  -1  -1  22   28.19    2.80
   3   9   4  102.50    4.80
  -3   9  -4   94.29    4.24
  -3  -9  -4  103.98    4.59
  -3  -9  -4  111.54    5.78
  -7  -7  -7   65.75    4.41
   7   7   7   63.04    3.70
  -7  -7  -7   58.08    3.17
  -7   7  -7   58.70    2.89
  -9  -7   1  137.11    6.29
  -9  -7   1  137.99    5.38
   9   7  -1  131.86    5.72
  -9   7   1  116.33    4.79
  -3   7  15    0.04    1.82
   3  -7 -15   -0.24    2.19
  -3   7  15    0.95    1.96
   5   5  15   31.43    3.23
   5   5  15   34.07    2.99
  -5  -5 -15   31.63    3.31
  -5   5 -15   26.59    2.75
 -12   0  14  283.50    8.71
 -12   0  14  284.66    8.60
  12   0 -14  311.77   10.11
   3  -5 -19   44.72    3.54
   3  -5 -19   44.70    3.91
  -3   5  19   41.29    3.21
  -3  -5  19   33.59    2.83
  -3   5  19   43.40    2.87
   4  -2  19    0.10    1.86
   4   2  19   -0.08    2.23
   4   2  19    0.85    1.67
  -4  -2 -19    0.55    2.07
  -4   2 -19    1.61    1.98
   9   1  13   24.34    2.94
  -9   1 -13   26.74    2.64
  -9  -1 -13   26.24    3.08
  -9   1 -13   24.20    2.75
   0   6  17    0.94    1.97
   0  -6 -17    1.56    2.14
   0   6  17    1.37    1.76
   2   6  16   14.66    2.20
   2   6  16   17.46    2.89
  -2  -6 -16   16.62    2.90
  11  -5  -9   39.79    3.71
 -11  -5   9   42.84    2.97
 -11   5   9   40.26    3.02
  11   5  -9   43.29    3.59
  -6   6  16  271.48    9.92
  -6  -6  16  265.95   10.11
   6  -6 -16  313.71   10.13
   6  -6 -16  295.91   10.16
  -6   6  16  276.42    8.91
   3   7  13   57.16    3.30
   3   7  13   48.42    3.66
  -3  -7 -13   57.75    3.97
  -6  -2 -17   49.87    3.86
  -6   2 -17   48.08    3.47
   6   2  17   52.45    3.51
   6   2  17   48.33    3.68
 -10   4  -8   73.70    3.53
 -10  -4  -8   76.31    4.45
  10   4   8   76.83    4.25
 -10  -4  -8   73.09    3.52
  -7   3 -15  565.81   15.95
  -7  -3 -15  616.04   15.39
   7   3  15  654.68   16.60
  -7  -7  12   35.87    2.78
  -7   7  12   38.06    2.75
   7  -7 -12   42.94    3.89
  12   4  -8  120.93    5.81
 -12   4   8  114.09    4.85
 -12  -4   8  120.84    4.87
  12  -4  -8  120.65    5.90
  -7  -1  21   35.61    3.13
  -7   1  21   34.85    2.52
   7  -1 -21   35.74    2.84
 -12   2  13  423.70   14.75
 -12  -2  13  433.90   11.98
 -12   2  13  431.56   12.27
  12  -2 -13  456.16   13.15
  -2   0 -21   -0.14    2.25
   2   0  21    1.23    2.17
   3   5  17   46.97    3.25
   3   5  17   51.68    3.34
  -6   8   9    5.06    2.01
  -6  -8   9    4.61    1.45
  -9   7   6   54.62    3.07
   9   7  -6   52.88    3.66
  -9  -7   6   55.61    3.10
  -9  -7   6   58.65    4.20
   0   8  12   55.05    3.72
   0  -8 -12   59.77    4.14
 -13   1  -1  117.48    4.94
  13   1   1  113.54    5.60
 -13  -1  -1  117.45    4.75
 -12   4   0   45.32    2.95
 -12  -4   0   42.66    3.13
  12   4   0   48.98    3.82
 -12  -4   0   47.57    3.97
 -12   4   0   46.56    3.04
 -10   4  15   51.54    2.99
 -10   4  15   49.42    3.33
 -10  -4  15   50.54    3.16
  10  -4 -15   54.30    3.99
  -5   1  22   99.67    5.54
   5  -1 -22  118.99    5.46
  -5  -1  22  111.70    5.46
  -9  -7   0    4.17    2.60
  -9   7   0    3.78    1.76
  -9  -7   0    3.28    2.08
   9   7   0    3.05    2.21
   1  -5 -19   73.40    4.19
  -1   5  19   78.99    4.04
  -1  -5  19   67.66    4.29
  -1   5  19   74.55    4.04
   2  -4  19   56.79    3.79
   2   4  19   74.20    3.83
   2   4  19   75.34    4.25
  13   1 -10   62.21    4.38
 -13   1  10   56.85    3.12
  13  -1 -10   55.36    3.88
 -13   1  10   60.96    3.50
 -13  -1  10   59.71    3.33
  -6  -8  -5    3.17    1.78
  -6   8  -5    2.15    1.59
   6   8   5    1.57    2.26
   6   6  12  778.47   18.26
  -6  -6 -12  757.50   18.38
 -12   0  -6  487.14   12.32
   9  -3 -18   -0.07    1.56
  -9   3  18    0.97    1.39
  -9  -3  18    0.47    1.78
  -9   3  18    1.14    2.00
   9  -3 -18    0.34    2.45
   0   0 -22    4.09    2.30
   0   0  22    3.78    2.01
  11   3   7   51.26    3.81
 -11  -3  -7   49.14    3.20
 -11   3  -7   45.05    2.85
 -11  -3  -7   48.16    3.55
 -11   3  -7   47.52    2.99
 -10  -6  -2  406.03   10.57
 -10   6  -2  391.50   11.28
 -10  -6  -2  394.97   11.60
  10   6   2  385.26   11.41
   1   9   7   19.86    2.43
  -1  -9  -7   20.09    3.07
   0   4  20    1.02    1.69
   0  -4 -20   -0.50    2.06
   0   4  20    0.22    2.01
   0  -4  20   -0.42    1.57
   8   0  15   -0.70    2.07
  -8   0 -15   -0.29    2.06
   2   8  11   19.40    2.62
  -2  -8 -11   20.89    3.12
  -5   3  21   61.52    3.50
   5  -3 -21   69.78    3.93
  -5   3  21   61.33    4.33
  -5  -3  21   59.39    3.97
   5  -3 -21   67.54    4.18
 -12  -2  -5   -0.40    2.19
  12   2   5    0.49    2.43
 -12   2  -5    0.21    1.90
 -10   6   9    8.91    1.90
 -10  -6   9   10.01    1.96
  10   6  -9   10.66    2.48
 -11  -5  -2   -0.37    2.02
  11   5   2    0.40    2.42
 -11   5  -2    0.35    1.98
 -11  -5  -2    0.49    2.23
  -8  -6  14    2.17    1.80
  -8   6  14    1.55    1.77
  -8   6  14    1.92    1.66
   8  -6 -14    1.67    2.59
   2   2 -22   20.69    2.91
   2  -2 -22   20.34    2.62
  -2  -2  22   16.64    2.47
   2  -2 -22   20.08    2.67
  -8   4  18  124.93    5.89
  -8  -4  18  144.36    5.98
   8  -4 -18  156.64    6.60
   8  -4 -18  147.15    6.47
  -8   4  18  140.30    7.34
   7  -3 -20    0.59    1.73
  -7  -3  20    0.06    1.75
  -7   3  20    0.57    1.37
  -7   3  20   -0.55    1.95
   7  -3 -20    0.04    2.19
   5   7  11    3.95    2.14
  -3   9   7   18.59    2.26
   3  -9  -7   20.12    2.86
  -8   2  20  149.99    6.13
   8  -2 -20  158.31    6.02
  -8   2  20  167.87    7.17
  -8  -2  20  144.63    6.18
   8  -2 -20  175.65    7.17
  -9   5  15  437.33   13.36
  -9   5  15  410.85   13.17
  -9  -5  15  422.93   11.62
   9  -5 -15  468.81   13.44
  -3  -9  -5    7.94    2.82
   3   9   5    7.72    2.05
  -3   9  -5    7.93    1.83
   4   8   9  268.69    8.24
  -4  -8  -9  271.80    8.99
   9   7  -7   32.33    3.16
  -9  -7   7   31.63    3.61
  -9  -7   7   31.30    2.49
  -9   7   7   33.27    2.64
  -4  -2  22    1.21    2.24
   4  -2 -22    1.82    2.06
   4  -2 -22    1.36    2.57
  -4   2  22    1.20    1.37
 -11  -1  -9  111.19    4.94
 -11   1  -9  108.03    4.78
  11   1   9  112.16    5.61
  -1   9   8   48.05    3.36
   1  -9  -8   46.98    3.73
  12   4  -9    5.31    2.36
 -12   4   9    4.13    1.89
 -12  -4   9    4.53    1.81
  12  -4  -9    4.64    2.46
 -12   4   9    3.37    1.89
  -9  -3 -12  386.39   11.26
   9   3  12  388.85   11.90
  -9   7  -1   54.46    2.98
  -9  -7  -1   61.13    3.35
  -9  -7  -1   61.45    4.41
   9   7   1   59.37    3.82
 -11  -5  10   64.80    3.39
 -11   5  10   62.05    3.59
  11   5 -10   64.11    4.09
 -11   5  10   58.00    3.19
  11  -5 -10   58.97    4.22
 -12  -4  -1   88.55    5.02
 -12   4  -1   87.26    4.10
  12   4   1   89.30    4.85
   6   0 -22   17.86    2.42
  -6   0  22   16.82    2.65
  -9  -5  -9   36.58    2.96
  -9  -5  -9   36.29    3.46
   9   5   9   36.78    3.42
   4  -8 -12    0.47    1.69
 -11  -3  15    2.75    1.78
 -11   3  15    2.51    1.57
 -11   3  15    3.42    2.00
  -5  -9   2   13.44    3.05
  -5   9   2   12.73    2.01
  -5  -9   2   10.67    1.80
   5   9  -2   13.28    2.35
 -10  -2 -11  215.72    6.76
 -10   2 -11  218.16    6.92
 -10  -2 -11  217.31    7.80
  10   2  11  204.43    7.58
 -13   1  -2    9.61    1.79
 -13  -1  -2   11.96    2.26
  -5  -9   1  169.72    5.89
   5   9  -1  181.89   15.49
  -5  -9   1  196.84    7.72
  -5   9   1  186.47    6.27
  13  -3  -4  176.33    7.28
 -13   3   4  161.31    6.56
  13   3  -4  176.08    7.14
  13   3  -4  168.53    6.75
 -13   3   4  178.48    5.92
  13   3  -5    4.68    2.53
  13  -3  -5    3.33    2.63
  13   3  -5    3.30    2.01
 -13   3   5    4.52    1.78
 -13   3   5    3.80    1.87
 -13   1  11    3.57    1.96
  13  -1 -11    3.92    2.45
 -13   1  11    3.88    2.04
  13   1 -11    4.20    2.45
 -13  -1  11    4.42    2.17
   5   9  -3   40.40    2.95
  -5  -9   3   46.58    4.11
  -5   9   3   40.23    2.75
  -6   8  10  125.80    4.92
 -10  -6  -3   76.94    4.65
 -10   6  -3   73.72    3.50
  10   6   3   76.64    4.25
 -10  -6  -3   77.55    3.84
   5  -5 -19    8.81    2.48
  -5   5  19    7.94    2.33
  -5  -5  19    8.44    1.98
  -5   5  19    7.35    1.81
   5  -5 -19    7.78    2.16
  -7  -7  -8  285.86    9.98
   7   7   8  297.05    9.12
 -13   3   3   61.50    3.37
  13   3  -3   59.86    4.07
 -13   3   3   58.19    3.40
  13   3  -3   59.09    3.78
  13  -3  -3   62.73    4.22
  -5  -9   0   13.61    1.95
  -5   9   0   14.45    2.10
  -5  -9   0   16.93    3.54
   5   9   0   11.68    2.19
   1   7  15  488.32   17.42
  -1  -7 -15  563.68   14.70
   1   7  15  493.53   13.13
 -13   3   6  320.60   12.13
  13  -3  -6  342.37   13.62
  13   3  -6  325.24   12.76
  13   3  -6  341.90   13.40
 -13   3   6  324.37   12.53
  -9  -7   8   41.53    2.81
  -9   7   8   38.39    2.73
   9   7  -8   41.55    3.37
 -10   2  18  105.64    5.04
 -10  -2  18  103.24    5.43
  10  -2 -18  122.42    6.63
 -10   2  18  114.20    5.81
  10  -2 -18   95.45    5.51
 -10  -2  18  106.32    5.53
  10  -6 -10   17.65    3.01
 -10  -6  10   17.14    2.32
  -8  -6  -9    7.68    2.67
   6   0  18 1004.95   35.41
   6   0  18 1127.98   19.19
  -6   0 -18 1141.27   15.82
 -11   5  -3   11.64    2.09
  11   5   3   12.61    2.83
 -11  -5  -3   12.82    2.83
 -11  -5  -3   13.06    2.51
   6   8   6  423.12   17.05
  -6  -8  -6  453.95   16.65
 -12   0  15    0.62    1.48
  12   0 -15    0.75    2.43
 -12   0  15    0.60    1.86
  -9   7  -2   99.17    4.99
   9   7   2  106.63    5.67
  -9  -7  -2  108.09    6.33
  -9  -7  -2  105.88    5.24
   5   9  -4  267.89   10.53
  -5   9   4  279.64   11.06
  -5  -9   4  313.78   12.74
   7   5  13    3.11    2.21
  -7  -5 -13    3.24    2.44
  -4   0 -20  444.63   16.23
   4   0  20  404.65   15.39
 -12   2  14   45.31    3.01
 -12   2  14   47.45    3.26
 -12  -2  14   47.08    3.33
  12  -2 -14   47.56    4.05
 -12   4  10   32.67    2.70
  12   4 -10   32.56    3.14
 -12  -4  10   32.17    2.66
 -12   4  10   31.58    2.79
  12  -4 -10   31.68    3.50
 -11  -1  17   66.14    3.63
 -11   1  17   72.75    4.09
 -11  -1  17   74.92    3.60
 -11   1  17   67.92    3.42
   1   9   8    3.60    2.19
  -1  -9  -8    4.26    2.75
   3  -9  -8   21.37    2.94
  -3   9   8   22.04    2.42
   2  -8 -13    4.98    2.23
  -2   8  13    4.93    1.86
  -2   8  13    7.86    2.04
  -2   6  18   35.51    3.15
   2  -6 -18   34.08    3.16
  -2   6  18   33.40    3.11
  -7   7  13  137.91    8.29
   7  -7 -13  188.91    8.73
  -7  -7  13  168.48    8.63
  -7   7  13  183.86    8.08
   4   6  15   12.14    2.43
   4   6  15   11.80    2.42
 -13  -3   2    8.70    2.08
 -13   3   2    8.06    1.95
  13   3  -2    8.31    2.65
 -13   3   2    9.01    2.06
  -5  -1 -19   12.14    2.51
   5  -1  19   12.21    2.56
   5   1  19   12.84    2.72
   5   1  19   11.82    2.16
  -5   1 -19   11.47    2.52
  13   3  -7    2.47    2.14
  13  -3  -7    2.59    2.59
  13   3  -7    2.82    2.32
 -13   3   7    1.66    1.77
  -3  -9  -6   53.96    4.07
   3   9   6   52.42    3.36
  -5   7  15   67.83    3.44
  -5   7  15   64.83    4.24
   5  -7 -15   77.77    4.74
   5  -7 -15   71.11    4.33
  -5  -9  -1  475.25   17.77
  -5   9  -1  422.63   16.26
   5   9   1  466.01   16.81
  -5  -9  -1  449.11   16.88
  -6   4  20   66.58    3.58
  -6   4  20   75.12    3.94
   6  -4 -20   81.08    4.63
   6  -4 -20   76.44    4.12
  -6  -4  20   69.61    3.81
  -8  -4 -13    3.88    2.32
   8   4  13    3.23    2.01
   2  -2  21   11.03    2.42
   2   2  21   11.81    2.43
  -2   2 -21   12.77    2.44
  -2  -2 -21   13.09    2.50
   2   2  21   12.15    1.99
  -8   0  21    1.62    1.99
   4   4  18  173.63    8.17
   4   4  18  185.34    8.04
  -4  -4 -18  179.42    8.13
  -4   4 -18  174.80    7.79
   4  -4  18  149.89    7.65
  -5  -3 -18   20.24    2.86
   5   3  18   21.15    2.70
  -5   3 -18   19.53    2.64
 -12   4  -2    2.54    1.94
  12   4   2    1.81    2.67
 -12  -4  -2    0.96    2.55
 -10   0 -12  404.66   14.32
  10   0  12  399.48   15.91
 -10   4  -9   27.49    2.32
 -10  -4  -9   30.11    2.67
 -10  -4  -9   30.09    3.43
  10   4   9   30.59    3.30
 -11   5  11    6.76    1.92
 -11   5  11    7.92    1.88
 -11  -5  11    6.71    1.90
   5   9  -5  112.41    5.87
  -5   9   5  115.06    5.82
  -5  -9   5  122.07    6.89
   7  -5 -18   83.41    7.95
  -7   5  18   89.62    4.99
   7  -5 -18  100.73    5.88
  -7  -5  18   87.62    4.54
  -7   5  18   86.34    4.16
 -12   2  -6   37.34    2.93
 -12  -2  -6   40.93    3.07
  12   2   6   40.11    3.61
 -12   0  -7   -0.22    2.37
   0   2  22   52.27    3.95
   0  -2  22   48.86    3.67
   0   2 -22   57.53    3.63
  -9   1  20   83.82    3.95
  -9   1  20   85.58    3.75
  -9  -1  20   87.67    4.53
   9  -1 -20   89.38    4.32
   9  -1 -20  102.00    5.89
  -1   9   9   46.26    3.04
   1  -9  -9   47.93    3.71
  -8  -2 -15   50.40    3.75
  -8   2 -15   45.13    3.20
   8   2  15   54.39    3.77
  -1   3 -21   17.92    2.48
   1   3  21   14.48    2.08
   1  -3  21   12.89    2.23
   1   3  21   13.01    2.67
  -6   4 -16  215.29    9.05
   6   4  16  211.75   12.06
  -6  -4 -16  229.91    9.75
 -10   0  19    0.53    1.18
  -1   7  16   -1.01    1.98
  -1   7  16    0.82    1.75
   1  -7 -16   -0.14    2.12
  -3   7  16   30.23    3.13
  -3   7  16   34.69    2.74
   3  -7 -16   37.18    3.68
   3  -7 -16   36.49    3.54
 -11   3  -8   24.15    2.43
 -11  -3  -8   25.37    2.86
  11   3   8   27.49    3.21
 -11  -3  -8   23.44    2.24
 -10  -4  16    1.14    1.80
 -10   4  16    1.60    1.70
  10  -4 -16    1.86    2.65
 -10   4  16    0.40    2.02
 -13   3   1   70.78    3.46
 -13   3   1   73.00    3.60
 -13  -3   1   75.85    3.77
  13   3  -1   72.33    4.37
   0   8  13   10.85    2.32
   0  -8 -13   12.21    2.74
   0   8  13   11.90    2.24
  13  -3  -8   74.56    4.76
 -13   3   8   66.30    3.59
 -13   3   8   64.33    4.79
 -13  -3   8   74.31    3.61
  -1  -1 -22   86.36    4.71
  -1   1 -22   88.20    4.57
   1  -1  22   77.38    4.99
   1   1  22   82.43    4.58
  -8  -8   3  159.15    7.95
  -8   8   3  160.62    7.06
   8   8  -3  161.40    7.65
  -8  -8   3  167.40    7.00
  -2  -4  21    4.39    1.92
  -2   4  21    4.60    1.72
   2  -4 -21    4.99    2.32
  -2   4  21    5.27    2.24
  -5  -9  -2   36.01    3.94
  -5  -9  -2   30.84    2.52
  -5   9  -2   31.32    2.62
   5   9   2   31.91    3.00
  -9   7   9   97.50    4.90
  -9  -7   9   97.23    4.86
   8   8  -2    4.86    2.21
  -8  -8   2    6.80    2.91
  -8   8   2    4.90    1.80
  -8  -8   2    6.76    1.88
 -13  -1  -3  268.32   10.60
 -13   1  -3  238.65   11.71
   6  -6 -17  536.59   20.51
  -6  -6  17  470.53   19.28
  -6   6  17  477.41   18.48
   6  -6 -17  460.37   20.32
  -6   6  17  476.38   20.76
  -2   0  23   -0.35    2.03
   3   7  14  391.48   14.95
   3   7  14  400.22   14.71
  -3  -7 -14  392.56   14.93
  -4   6  18    1.11    2.10
  -4  -6  18    1.42    1.61
   4  -6 -18    1.96    2.52
  -4   6  18    3.07    1.82
   4  -6 -18    1.14    2.03
  -8  -8   4  163.93    8.00
  -8   8   4  151.05    6.59
  -8  -8   4  144.44    7.23
   8   8  -4  155.61    7.35
   1   5  19   89.09    4.45
   1   5  19   95.52    5.22
  -1  -5 -19   96.59    5.67
 -13  -1  12  271.32   10.87
  13  -1 -12  279.10   11.52
  13   1 -12  280.08   11.59
 -13   1  12  269.47   11.28
 -13   1  12  278.41   10.43
  -8   6  15   50.33    3.54
  -8  -6  15   52.58    3.23
   8  -6 -15   63.93    4.34
  -8   6  15   56.47    3.17
  -2  -8 -12   59.92    4.19
   2   8  12   48.46    3.16
   2   8  12   54.28    3.65
  -4  -8 -10  177.24    8.37
   4   0 -23   -0.15    2.09
  -4   0  23    0.75    2.02
 -10   6  -4    1.20    1.69
 -10  -6  -4    1.89    2.15
  10   6   4    0.15    2.28
 -10  -6  -4    1.82    2.32
  -9  -7  -3  144.96    7.28
  -9  -7  -3  142.94    6.68
  -9   7  -3  140.92    6.26
   9   7   3  146.91    6.91
  -8  -8   1  152.49    7.67
   8   8  -1  147.14    6.91
  -8  -8   1  140.35    6.15
  -8   8   1  145.19    6.35
  -3   3  22   36.10    2.86
   3  -3 -22   31.59    2.99
   3  -3 -22   38.07    3.48
  -3   3  22   29.33    3.24
  -3  -3  22   30.83    2.98
   3  -1 -23   81.16    4.16
  -3   1  23   78.82    4.23
  -3  -1  23   64.51    4.41
  -7   1 -17 1076.64   36.79
   7   1  17 1088.90   36.24
  -7  -1 -17 1110.52   15.59
 -10   6  11    3.96    1.76
 -10  -6  11    3.84    1.90
  10  -6 -11    5.16    2.92
 -10   6  11    3.37    1.92
  -4   4  21   24.44    2.38
   4  -4 -21   25.08    2.94
   4  -4 -21   25.03    3.00
  -4   4  21   24.02    2.84
  -4  -4  21   20.42    2.48
   9   1  14  178.62    8.37
  -9  -1 -14  164.93    7.60
  -5   9   6    0.78    1.69
  -5  -5 -16    0.27    2.02
   5   5  16    1.00    1.96
   5   5  16   -0.21    2.23
  -5   5 -16    0.25    1.91
  -8  -8   5   10.67    1.81
  -8  -8   5   10.78    2.85
  -8   8   5   10.64    2.05
   8   8  -5   10.00    2.30
   6   6  13    6.67    2.34
  -6  -6 -13    6.57    2.86
 -12   4  11  159.52    6.89
 -12   4  11  149.22    6.89
  12  -4 -11  147.48    7.23
 -12  -4  11  161.82    6.98
   9  -5 -16   72.04    4.56
  -9   5  16   63.52    3.22
  -9  -5  16   66.67    3.73
  -9   5  16   62.29    3.84
 -11   5  -4  211.60    8.43
 -11  -5  -4  217.94    9.55
  11   5   4  212.41    9.38
 -11  -5  -4  218.61    8.80
   5   7  12  162.17    7.24
   2   6  17  393.64   15.81
   2   6  17  367.23   14.63
  -2  -6 -17  380.73   16.61
   6  -2 -22   26.78    2.91
   6  -2 -22   25.84    2.63
  -6   2  22   16.59    2.72
  -6  -2  22   21.66    2.80
  -6   2  22   25.04    2.84
  -3  -3 -20   40.06    3.38
   3  -3  20   33.72    3.10
  -3   3 -20   35.10    2.91
   3   3  20   36.61    2.98
   0  -6 -18    8.99    2.55
   0   6  18    9.07    2.05
   0   6  18    7.78    2.33
  -3   1 -21    1.64    1.97
   3   1  21    1.41    2.30
  -3  -1 -21    2.72    2.04
   3  -1  21    1.67    1.87
  -9   3  19   69.92    3.68
  -9  -3  19   64.30    4.07
  -9   3  19   70.00    4.14
   9  -3 -19   77.79    4.64
   9  -3 -19   71.07    4.06
 -13   3   0    6.00    2.01
 -13   3   0    5.33    1.84
 -13  -3   0    5.35    2.04
  13   3   0    5.03    2.72
   8   8   0   55.50    3.68
  -8  -8   0   57.34    4.37
  -8  -8   0   59.22    3.31
  -8   8   0   54.46    3.10
   3  -9  -9   10.15    2.50
  -3   9   9   10.64    2.14
 -13  -3   9   23.23    2.20
 -13   3   9   24.30    2.64
 -13   3   9   23.29    2.40
  13  -3  -9   24.19    3.05
   4  -8 -13   41.55    3.34
  -4   8  13   43.52    2.99
   6   8   7    7.70    2.21
 -11  -1 -10  321.13   12.02
 -11   1 -10  337.11   12.36
  11   1  10  338.81   13.79
   3  -5 -20  314.79   13.52
  -3  -5  20  266.46   12.80
  -3   5  20  330.24   13.35
  -3   5  20  327.51   13.56
   3   9   7   37.38    3.15
  -3  -9  -7   39.22    3.70
  -7  -3 -16  137.31    6.85
   7   3  16  140.95    6.77
  -7   3 -16  124.58    6.11
  -5  -9  -3   29.89    3.64
  -5   9  -3   31.09    2.46
  -5  -9  -3   32.85    2.82
   5   9   3   31.19    2.99
 -12  -4  -3  559.96   20.18
  12   4   3  572.16   20.36
 -12   4  -3  528.79   18.28
 -11  -3  16   17.05    2.14
 -11   3  16   17.07    2.01
 -11  -3  16   18.96    2.07
  11  -3 -16   19.02    3.11
 -11   3  16   18.04    2.59
   8  -4 -19   16.84    2.56
  -8   4  19   17.36    2.07
  -8   4  19   15.62    2.53
  -8  -4  19   16.58    2.32
   8  -4 -19   18.67    2.95
   1   9   9  605.98   23.70
  -1  -9  -9  664.91   27.22
  -8   8   6  100.25    5.18
  -8  -8   6  102.59    4.96
  -8  -8   6  104.64    6.07
   8   8  -6   98.87    5.24
   9   5  10  337.14   12.97
  -9  -5 -10  330.90   12.90
   3   5  18   63.01    3.60
   3   5  18   60.66    3.84
  14   0  -5    1.01    2.01
 -14   0   5    0.18    1.89
   7  -1 -22   26.63    2.75
  -7  -1  22   22.10    2.80
  -7  -7  -9    6.79    2.74
   6   2  18  529.22   18.94
   6   2  18  522.94   19.58
  -6   2 -18  539.36   19.65
  -6  -2 -18  554.49   19.59
  -1   3  22   26.30    2.56
  -1  -3  22   22.10    2.63
   1  -3 -22   26.24    2.98
  -1   3  22   26.13    2.93
  14   0  -4  121.78    6.46
 -14   0   4  118.04    5.62
 -11   5  12   63.17    3.73
 -11   5  12   64.56    3.36
 -11  -5  12   66.14    3.52
 -14   0   6   11.95    2.32
  14   0  -6   10.29    2.42
 -12   2  15   16.05    2.12
 -12   2  15   15.67    2.52
  12  -2 -15   17.02    3.11
 -12  -2  15   17.34    1.95
 -12  -2  15   15.61    2.07
   4  -2  20   63.97    3.80
  -4   2 -20   69.53    3.93
  -4  -2 -20   68.39    4.02
   4   2  20   67.01    3.79
   4   2  20   66.21    4.11
  -9  -7  10  112.25    5.32
  -1  -5  20  192.74   10.23
  -1   5  20  217.72    9.31
   1  -5 -20  218.28    9.35
  -1   5  20  223.95    9.79
  -9  -3 -13   -0.41    2.27
   9   3  13    0.30    2.36
  -8   0 -16  117.92    6.28
   8   0  16  121.76    6.41
  -1  -1  23    8.17    2.22
  -1   1  23    7.32    2.40
   1   1 -23    9.30    2.48
  -8   8  -1    8.24    1.79
  -8  -8  -1    7.91    2.87
   8   8   1    9.45    2.39
  -8  -8  -1    9.03    2.08
 -12   0  16  118.10    6.19
 -12   0  16  120.18    6.27
  12   0 -16  129.31    6.83
  -5   9   7    6.46    1.95
  14   0  -3   -0.13    1.96
 -14   0   3   -0.13    1.88
  -8  -6 -10  180.39    8.38
   8   6  10  187.75    8.15
  -7   3  21   16.21    2.72
   7  -3 -21   17.22    2.46
   7  -3 -21   18.06    2.87
  -7  -3  21   15.93    2.24
  -7   3  21   15.74    2.02
   7  -7 -14   20.34    3.05
  -7   7  14   19.07    2.59
  -7   7  14   18.53    2.37
  -7  -7  14   20.07    2.27
   2  -4  20   15.92    2.27
  -2   4 -20   18.12    2.63
   2   4  20   19.74    2.89
   2   4  20   19.29    2.31
  14   0  -7    0.23    2.01
 -14   0   7    1.23    2.00
   8  -2 -21   13.58    2.85
  -8   2  21   14.74    2.53
  -8  -2  21   12.46    2.26
  -8   2  21   11.67    1.81
   8  -2 -21   13.95    2.33
   9   7   4    0.90    1.65
  -9   7  -4    0.80    1.84
  -9  -7  -4   -0.42    2.38
  -9  -7  -4    1.85    1.80
   1  -9 -10    8.16    2.37
  -1   9  10    8.97    2.28
  -5   1  23   24.36    2.75
   5   1 -23   27.33    2.96
  -5  -1  23   21.82    2.67
   5  -1 -23   27.52    2.87
 -10  -2 -12   38.32    2.84
 -10   2 -12   37.49    2.72
 -10  -2 -12   37.47    3.39
  10   2  12   42.18    3.63
 -13  -1  -4    8.60    2.56
  13   1   4    7.65    3.03
 -13   1  -4    8.60    2.46
 -13   3  -1    6.57    2.11
 -13  -3  -1    5.44    2.19
  13   3   1    5.26    2.53
 -13   3  -1    5.24    2.02
   5  -3 -22   10.74    2.19
  -5   3  22   11.58    2.06
  -5   3  22    8.98    2.46
  -5  -3  22   10.27    2.33
   5  -3 -22   12.93    2.69
 -13   1  13   39.04    3.14
  13   1 -13   41.27    3.73
  13  -1 -13   42.41    3.78
 -13   1  13   38.60    2.87
 -13  -1  13   35.57    2.60
 -13  -1  13   39.33    2.90
  13  -3 -10   53.96    4.10
 -13   3  10   53.28    3.15
 -13  -3  10   50.65    3.15
 -13   3  10   49.37    3.23
  -8   8   7   16.17    2.12
  -8  -8   7   17.19    2.14
  -2   0 -22  179.48    7.90
   2   0  22  158.28    8.74
   0  -4 -21   35.94    3.24
   0   4  21   35.64    2.78
   0   4  21   30.72    3.33
   0  -4  21   24.89    2.58
  -2   8  14   19.70    2.47
   2  -8 -14   21.22    2.98
  -2   8  14   17.25    2.63
 -10  -6  -5   14.37    2.98
 -10   6  -5   14.47    2.17
 -10  -6  -5   14.42    2.46
  10   6   5   13.68    2.71
 -12   2  -7   31.13    2.90
 -12  -2  -7   31.06    2.87
  12   2   7   30.54    3.48
  14   0  -2   24.00    2.81
 -14   0   2   24.09    2.60
  -5   9  -4   66.73    3.36
  -5  -9  -4   84.24    4.82
  -5  -9  -4   72.47    4.03
   5   9   4   81.27    4.03
  11  -1 -18   16.51    2.88
 -11  -1  18   15.48    2.39
 -11   1  18   15.79    1.89
 -11   1  18   17.16    2.67
 -11  -1  18   15.47    1.80
 -12   4  12    7.44    1.95
 -12  -4  12    7.07    2.13
 -12   4  12    6.51    2.10
  12  -4 -12    8.30    3.00
  10  -2 -19  102.29    5.68
 -10   2  19   99.21    5.51
 -10  -2  19  106.23    5.95
 -10   2  19   99.98    5.27
  10  -2 -19  118.74    6.50
 -10   6  12  285.35   11.73
 -10  -6  12  296.19   11.39
 -10   6  12  298.09   11.62
  10  -6 -12  317.46   13.09
   0 -10   0  676.66   25.64
   0  10   0  672.80   23.57
 -12   0  -8   14.07    2.47
   1   7  16   11.69    2.71
   1   7  16   11.79    2.32
  -1  -7 -16   11.04    2.45
  14   0  -8  141.66    7.07
 -14   0   8  137.18    6.17
   5  -7 -16    9.15    2.64
  -5   7  16    7.76    2.01
   5  -7 -16    7.65    2.22
  -5   7  16    7.99    2.22
   0   0  23   -0.88    2.04
   0   0 -23    0.11    1.95
   0 -10  -1  150.19    7.77
   0 -10   1  130.67    8.69
   0  10  -1  129.53    6.57
   0  10   1  138.84    6.83
 -11   5  -5    3.59    1.85
 -11  -5  -5    3.61    2.78
  11   5   5    3.18    2.70
 -11  -5  -5    3.60    2.39
   2  -2 -23  527.22   18.95
   2   2 -23  542.32   19.97
  -2  -2  23  496.70   21.27
 -10  -4 -10  102.83    5.14
 -10  -4 -10   98.95    5.81
  10   4  10   98.27    5.62
  -8   8  -2   -0.03    1.62
   8   8   2    0.29    2.05
  -8  -8  -2   -0.78    1.99
  -8  -8  -2    0.53    2.79
  -4  -2  23  198.34   10.59
   4  -2 -23  245.37   10.78
   4  -2 -23  240.19   10.25
   7   5  14  177.23    8.08
  -7  -5 -14  180.24    8.38
 -11  -3  -9   56.77    3.45
 -11   3  -9   53.07    3.20
 -11  -3  -9   57.55    3.99
  11   3   9   56.35    3.99
 -12   4  -4  592.80   29.04
  12   4   4  605.14   21.25
 -12  -4  -4  597.01   21.20
   3  -9 -10   92.28    6.49
  -3   9  10  102.69    5.76
   0 -10  -2  163.90   10.06
   0  10   2  158.73    8.54
   0  10  -2  160.87    8.63
  -5   5  20    2.55    1.46
  -5  -5  20    1.86    1.69
  -5   5  20    2.05    1.74
   5  -5 -20    3.30    2.15
   5  -5 -20    3.42    2.54
 -10   4  17    0.86    1.99
 -10  -4  17    0.14    1.75
  10  -4 -17   -0.16    2.36
 -10   4  17    0.92    1.53
 -14   0   1   -0.02    1.73
   3   9   8  178.42    9.67
  -3  -9  -8  192.60   10.16
  -5   9   8    6.55    2.02
   6   0 -23    0.52    1.72
  -6   0  23    0.57    2.10
  -4  -8 -11  106.78    6.61
   0   8  14   89.18    5.87
   0   8  14   89.43    5.31
   0  -8 -14   96.29    6.05
   4   6  16    5.23    2.53
   4   6  16    5.02    2.23
   6   8   8    7.31    2.34
   8   4  14   42.85    3.53
  -8  -4 -14   39.81    3.51
  -8   8   8    0.21    1.66
  -8  -8   8    0.26    1.38
  -8  -6  16   44.71    3.01
  -8   6  16   42.99    2.99
   8  -6 -16   45.57    3.95
  -8   6  16   39.68    3.39
  10   0  13    0.77    2.20
 -10   0 -13    0.48    2.06
  -9  -7  11  194.70    9.24
   9  -7 -11  196.08   10.23
   2   8  13    3.75    2.40
  -2  -8 -13    4.11    2.60
   2   8  13    3.88    2.12
 -14   0   9   -0.38    1.46
  14   0  -9    0.13    2.14
  -2   6  19   10.67    2.13
  -2   6  19    9.95    2.53
   2  -6 -19   12.71    2.86
  13   3   2  147.04    7.88
 -13   3  -2  111.11    6.42
 -13  -3  -2  142.04    7.08
 -13   3  -2  138.72    7.31
  -7   5  19    1.26    2.00
  -7   5  19    0.44    1.74
   7  -5 -19    1.23    2.01
  -7  -5  19    0.52    1.74
   7  -5 -19    1.20    2.55
 -11  -5  13  184.25    8.98
 -11   5  13  167.43    8.66
 -11   5  13  176.36    8.60
  11  -5 -13  182.30    9.69
   0 -10  -3   55.56    4.43
   0  10   3   48.25    3.39
   0  10  -3   49.03    3.29
 -13  -3  11   40.91    2.96
  13  -3 -11   41.95    3.85
 -13   3  11   42.16    2.81
 -13   3  11   38.08    2.88
   1   9  10  212.66    9.99
  -1  -9 -10  255.55   12.41
   3  -7 -17  370.29   17.73
  -3   7  17  355.59   19.03
  -3   7  17  362.14   16.82
   6  -4 -21  293.54   13.89
  -6  -4  21  235.68   12.37
  -6   4  21  213.96   12.16
   6  -4 -21  245.49   11.76
  -6   4  21  247.02   12.90
  -9  -7  -5    4.19    2.60
  -9   7  -5    5.11    1.67
  -9  -7  -5    4.68    1.87
   9   7   5    4.24    2.25
   2 -10  -1    1.03    1.98
  -2  10   1    1.04    1.87
  -2 -10   1    0.95    2.51
   2  10  -1   -0.25    1.75
  -1   7  17   34.80    3.28
  -1   7  17   31.38    2.75
   1  -7 -17   37.96    3.45
   6   0  19   -0.63    2.47
  -5  -9  -5   16.05    2.27
   5   9   5   16.00    2.54
  -5  -9  -5   18.19    3.24
   2  10   0   10.28    2.05
  -2 -10   0   12.71    2.98
  -2  10   0   10.73    2.16
   6  -6 -18    2.51    1.98
  -6  -6  18    1.88    1.74
  -6   6  18    2.14    2.40
   6  -6 -18    4.32    2.74
  -6   6  18    2.90    2.03
  -9   5  17   83.77    5.63
  -9  -5  17   89.18    5.55
   9  -5 -17   95.98    6.26
  -9   5  17   80.40    4.86
  -4   8  14   15.92    2.33
   4  -8 -14   18.04    2.74
  -8   0  22   95.01    5.73
   8   0 -22   99.05    5.76
   3   7  15   57.36    3.49
  -3  -7 -15   71.32    5.27
   3   7  15   68.65    4.21
 -14   2   5    0.36    1.94
 -14   2   5    0.18    1.79
  14  -2  -5    1.35    2.47
 -14  -2   5    1.18    1.51
  14   2  -5    0.30    1.99
   9  -1 -21  101.59    6.03
   9  -1 -21  118.52    6.93
  -9  -1  21   96.20    6.15
  -9   1  21  101.71    6.63
  14  -2  -4  231.88   11.48
 -14   2   4  225.67   10.58
 -14  -2   4  231.37   10.81
 -14   2   4  231.60   10.84
   2 -10  -2    8.76    2.55
  -2 -10   2   11.69    2.86
   2  10  -2    8.94    2.04
  -2  10   2   10.55    2.09
  -8   8  -3   24.46    2.20
   8   8   3   26.30    2.87
  -8  -8  -3   26.64    2.72
  -8  -8  -3   26.85    3.35
 -14  -2   6   16.43    2.35
 -14   2   6   14.75    2.16
  14   2  -6   15.97    2.75
  14  -2  -6   14.75    2.64
  -2 -10  -1   11.65    3.09
   2  10   1   13.40    2.38
  -2  10  -1   10.32    2.03
   5   7  13  169.11    8.65
 -14   0   0   89.57    5.17
   4  -4  19   12.88    2.32
  -4  -4 -19   17.25    2.89
   4   4  19   15.66    2.35
  -4   4 -19   13.89    2.39
   4   4  19   14.07    2.91
  11  -3 -17    3.26    2.72
 -11   3  17    2.23    2.09
 -11  -3  17    2.22    1.90
 -11   3  17    2.13    1.61
 -13   1  -5  542.12   22.62
 -13  -1  -5  499.92   20.90
  13   1   5  506.98   22.62
  -8  -2 -16   23.36    3.18
   8   2  16   23.53    2.75
  -7  -7 -10    7.71    2.80
  12  -2 -16    1.34    2.59
 -12  -2  16    1.13    2.15
 -12   2  16    1.44    1.61
 -12  -2  16    1.53    1.53
 -12   2  16    0.16    1.94
 -14   2   3   51.64    3.17
 -14  -2   3   50.07    3.09
 -14   2   3   49.15    3.16
  14  -2  -3   51.45    3.69
   4  -6 -19   26.94    2.88
  -4   6  19   29.21    2.67
   4  -6 -19   31.26    3.42
  -4   6  19   29.27    3.11
 -13  -1  14   14.04    2.39
 -13  -1  14   12.70    2.18
 -13   1  14   13.26    2.12
 -13   1  14   14.23    2.57
  13  -1 -14   16.52    3.02
  13   1 -14   15.30    2.93
   5   3  19   15.71    2.51
  -5   3 -19   13.27    2.63
  -5  -3 -19   13.29    2.87
   4   0  21   -0.55    2.21
  -6   4 -17    0.78    1.76
  -6  -4 -17    0.30    2.52
   6   4  17   -0.02    1.87
  -5   1 -20   -0.19    2.46
   5  -1  20    0.67    1.87
  -5  -1 -20   -0.39    2.44
   5   1  20   -0.77    2.35
   6   6  14    4.83    2.23
 -10   6  -6  359.69   15.55
 -10  -6  -6  389.25   16.67
  10   6   6  383.91   17.44
 -10  -6  -6  373.56   16.91
  -1   9  11  290.73   13.65
   1  -9 -11  259.13   12.36
   2 -10  -3    0.89    2.17
  -2 -10   3   -0.29    2.39
   2  10  -3   -0.20    1.86
  -2  10   3   -0.63    1.57
 -12   4  13  130.09    7.01
  12  -4 -13  136.45    7.99
 -12   4  13  125.57    6.63
 -12  -4  13  126.76    7.17
   0 -10  -4  204.64   10.87
   0  10   4  174.66    9.31
 -11   1 -11  355.19   15.63
  11   1  11  374.76   17.13
 -11  -1 -11  359.36   15.62
 -14  -2   7  349.94   15.69
 -14   2   7  337.24   15.13
  14  -2  -7  346.10   16.31
 -14   2   7  329.82   14.50
  14   2  -7  353.08   16.19
  -9  -5 -11  192.43    9.99
   9   5  11  214.90   10.71
 -14   0  10  215.75   10.14
  14   0 -10  208.81   10.46
 -14   0  10  213.94   12.65
  -2 -10  -2   90.25    6.19
   2  10   2   72.88    4.94
  -2  10  -2   78.28    4.97
 -10  -6  13    2.79    1.85
 -10   6  13    0.67    2.11
  10  -6 -13    1.70    2.79
 -10   6  13    0.83    1.63
  -8   8   9   22.69    2.49
  -8  -8   9   21.62    2.37
 -12   0  17    0.37    1.48
 -12   0  17   -0.14    2.24
  12   0 -17    0.52    2.38
   2   2  22    3.98    2.40
  -2   2 -22    0.33    2.25
  -2  -2 -22    1.86    2.22
   2  -2  22    1.01    2.00
  -5   9   9  132.26    7.01
  -7   7  15   27.70    2.55
  -7  -7  15   25.67    2.57
  -7   7  15   25.63    2.78
   7  -7 -15   28.71    3.48
  -9  -1 -15    3.98    2.40
   9   1  15    4.47    2.43
  -9   3  20  212.60   10.61
  -9  -3  20  229.28   11.48
   9  -3 -20  262.58   12.68
   9  -3 -20  233.36   11.63
  -9   3  20  215.17   11.28
 -14  -2   2   73.02    4.65
  14   2  -2   70.24    5.16
 -14   2   2   68.98    3.39
 -14   2   2   70.36    4.33
 -11  -5  -6  666.81   27.48
  11   5   6  605.04   26.27
 -11   5  -6  657.28   27.24
 -11  -5  -6  642.98   29.31
   1   5  20   37.44    2.99
  -1  -5 -20   36.39    3.36
   1   5  20   37.55    3.31
  -8  -6 -11    3.09    2.63
   8   6  11    4.89    2.10
   5   5  17   10.99    2.54
  -5   5 -17    8.70    2.27
  -5  -5 -17   10.36    2.14
   5   5  17   11.04    2.50
 -12  -4  -5   34.13    3.46
 -12   4  -5   35.00    2.96
  -2   4  22   15.66    2.67
  -2  -4  22   12.01    2.32
  -2   4  22   14.23    2.33
   2  -4 -22   15.12    2.87
 -12   2  -8   38.83    3.01
  12   2   8   37.16    3.59
 -12  -2  -8   40.50    2.95
   1  -3  22   38.22    3.03
   1   3  22   38.14    3.56
  -1   3 -22   44.73    3.30
  -2  10   4    9.20    2.05
   2 -10  -4    9.10    2.53
 -14   2   8   21.87    2.57
  14  -2  -8   25.36    3.26
  14   2  -8   25.05    3.15
 -14   2   8   24.01    2.61
 -14  -2   8   23.66    2.58
   2   6  18    5.67    2.43
  -2  -6 -18    6.00    2.75
   2   6  18    9.32    2.32
   0  -2  23   97.45    6.41
   0   2  23   98.50    6.86
   0   2 -23  109.50    6.37
 -13   3  -3   64.05    3.55
  13   3   3   68.12    3.99
 -13  -3  -3   71.04    4.54
 -13   3  -3   67.22    3.45
  -3   9  11    5.45    1.87
   3  -9 -11    6.65    2.28
   0   6  19   90.82    5.30
   0  -6 -19   99.22    6.32
   0   6  19   95.53    6.55
  -8   4  20    6.02    2.00
   8  -4 -20    6.78    2.07
  -8   4  20    6.61    1.76
   8  -4 -20    7.51    2.62
  -8  -4  20    6.74    2.11
 -13   3  12   27.23    2.97
 -13  -3  12   27.19    2.43
  13  -3 -12   31.18    3.50
 -13   3  12   26.19    2.57
  -7   1 -18    5.87    2.83
   7   1  18    2.43    2.18
   4  -4 -22    1.77    1.98
   4  -4 -22    1.59    2.32
  -4   4  22    2.14    1.57
  -4   4  22    0.20    2.28
  -4  -4  22    2.12    1.91
  -3  -9  -9    1.99    2.74
   3   9   9    2.35    1.93
  -9   7  12   18.81    2.28
  -9  -7  12   22.29    2.34
   9  -7 -12   21.10    3.27
  -2  10  -3   -0.09    1.66
  -2 -10  -3   -0.29    2.75
   2  10   3   -0.17    1.92
 -14   0  -1    1.14    1.81
  -6   8  13  410.71   18.56
   1  -1  23  138.40    7.76
  -1  -1 -23  155.86    8.03
  -1   1 -23  161.89    8.40
   1   1  23  144.45    7.94
  -8  -8  -4    2.79    2.11
  -8  -8  -4    3.97    2.01
   8   8   4    3.58    2.34
  -8   8  -4    3.69    1.84
   0 -10  -5  151.61    8.48
   0  10   5  125.98    6.93
   2  -8 -15  167.17    9.90
  -2   8  15  170.46    9.18
  -2   8  15  159.15    8.31
 -12   0  -9   -0.70    2.05
  -5  -9  -6   -0.24    2.60
   5   9   6    0.43    1.94
  -5  -9  -6    0.21    1.70
  -3  -3  23  563.09   32.40
  -3   3  23  628.73   28.67
   3  -3 -23  727.03   33.99
   7   3  17   28.91    2.95
  -7  -3 -17   27.13    2.89
  -2   0  24  245.33   12.96
   4   0 -24  153.58    7.92
  -4   0  24  157.16   10.05
   9   3  14   19.75    2.67
  -9  -3 -14   21.90    3.05
 -14   2   1   35.91    2.84
 -14  -2   1   34.80    2.96
  14   2  -1   34.38    3.47
 -14   2   1   35.25    2.75
  -3  -5  21   -0.20    1.82
  -3   5  21   -0.41    1.67
  -3   5  21   -0.59    2.34
   3  -5 -21   -0.31    2.26
  -6   2  23  286.91   16.91
   6  -2 -23  387.22   17.30
  -6  -2  23  329.08   18.30
   6  -2 -23  368.00   16.34
   6   8   9  124.74    7.04
  -9  -7  -6   65.04    3.51
  -9  -7  -6   56.21    3.81
  -9   7  -6   59.51    3.23
   9   7   6   59.72    3.85
 -10  -2 -13    1.09    1.68
 -10  -2 -13    0.69    2.21
  10   2  13    1.25    2.08
 -11  -5  14   23.86    2.66
 -11   5  14   22.49    2.51
  11  -5 -14   24.67    3.24
 -11   5  14   21.21    2.59
  -3   1  24   48.64    3.61
   3  -1 -24   63.76    3.86
  -3  -1  24   51.76    4.04
  14   0 -11   -0.03    2.21
 -14   0  11    0.65    1.57
 -14   0  11    0.49    2.10
  11  -1 -19    5.93    2.61
 -11  -1  19    4.12    1.90
 -11   1  19    4.60    2.08
  11  -1 -19    4.90    1.71
 -11   1  19    4.06    1.51
  -3  -3 -21  108.92    6.42
   3   3  21  105.91    6.19
   3  -3  21   98.33    6.25
  -3   3 -21  107.55    6.41
 -14   2   9  260.26   12.17
 -14   2   9  227.61   10.70
  14  -2  -9  264.11   12.59
  14   2  -9  288.86   13.48
 -14  -2   9  244.55   11.73
   3   5  19   26.65    3.16
   3   5  19   28.53    2.75
  -3   5 -19   25.74    2.83
   2 -10  -5  150.55    8.23
  -2  10   5  155.18    8.09
  -7  -9   2   70.89    4.37
   7   9  -2   67.63    3.81
  -7   9   2   71.59    4.69
 -10  -4 -11  200.37   10.11
  10   4  11  204.08   12.93
 -10  -4 -11  198.57    9.42
  -7   9   3   62.49    3.98
   7   9  -3   72.24    4.89
  11   3  10  399.14   18.49
 -11   3 -10  378.60   16.26
 -11  -3 -10  372.69   16.28
 -11  -3 -10  396.20   17.76
  -5   7  17    3.62    1.68
   5  -7 -17    4.38    2.66
  -5   7  17    3.99    2.03
   5  -7 -17    3.59    2.03
  -7  -1  23   -0.01    2.03
   7  -1 -23   -0.00    1.74
  -1  -9 -11   17.34    2.92
  -4  -8 -12   31.46    3.43
   4   8  12   31.25    2.79
  -7  -9   1   22.28    2.27
  -7   9   1   21.90    2.43
   7   9  -1   20.16    2.65
  -8   0 -17   -0.07    2.21
   8   0  17    0.93    1.98
  -3   1 -22   12.01    2.49
   3   1  22    9.80    2.58
  -3  -1 -22   11.34    2.65
   3  -1  22   11.28    2.65
 -10  -2  20   23.02    2.59
 -10   2  20   21.48    2.68
  10  -2 -20   25.79    3.25
 -10   2  20   21.10    2.13
  10  -2 -20   22.91    2.47
  -7   9   4   20.14    2.43
   7   9  -4   23.62    2.95
  -6   2 -19  298.19   13.68
   6   2  19  282.46   13.60
   6   2  19  301.91   14.15
  -6  -2 -19  306.51   14.49
  -2 -10  -4   17.02    3.01
   2  10   4   15.51    2.53
  -8  -2  22   57.05    3.94
   8  -2 -22   58.99    3.78
   8  -2 -22   70.74    5.02
  -7   3  22   33.04    2.47
  -7  -3  22   37.01    3.21
   7  -3 -22   42.71    3.55
   7  -3 -22   40.12    3.23
 -10   4  18   24.19    2.65
  10  -4 -18   23.30    2.96
 -10   4  18   23.61    2.31
 -10  -4  18   25.09    2.62
   1  -5 -21    2.94    2.10
  -1   5  21    3.21    1.99
  -1   5  21    1.96    2.03
 -13   1  -6    1.68    2.00
 -13  -1  -6    0.79    2.35
  13   1   6    2.27    2.55
   1   7  17    0.44    1.97
   1   7  17    1.39    2.28
  -1  -7 -17   -0.27    2.29
   8  -6 -17   31.22    3.50
  -8  -6  17   23.67    2.43
  -8   6  17   27.01    2.62
  -8   6  17   21.72    2.85
 -12   4  14   39.39    2.84
 -12  -4  14   40.28    3.18
 -12   4  14   37.43    3.00
 -14   2   0  256.54   12.75
   0   8  15  138.53    8.59
   0   8  15  153.27    8.64
   0  -8 -15  169.06    8.97
 -13  -1  15  125.95    6.95
  13   1 -15  146.42    8.00
  13  -1 -15  136.79    8.29
 -13   1  15  131.16    7.26
   7   9   0  151.79    8.22
  -7  -9   0  136.21    7.06
  -7   9   0  135.14    6.88
  -1  -3  23    2.00    1.84
   1  -3 -23    2.34    2.17
 -10   6  -7  326.60   14.50
 -10  -6  -7  354.77   16.41
 -10  -6  -7  365.33   22.18
   7   9  -5  240.02   11.51
  -7   9   5  236.18   11.17
   0  10   6  185.00    9.50
   0 -10  -6  212.42   11.00
   4   2  21  433.36   19.26
  -4   2 -21  424.59   18.75
   4  -2  21  414.51   19.49
   2   8  14  259.59   12.84
  -2  -8 -14  287.69   13.77
   2   8  14  251.45   11.93
  -7  -5 -15   57.70    4.07
   7   5  15   60.18    3.88
 -14   0  -2   15.82    2.17
   2  -4  21    9.31    2.18
  -2   4 -21   11.32    2.50
   2   4  21   10.51    1.95
   4  -8 -15   40.68    3.50
  -4   8  15   36.97    2.84
 -10   6  14   61.93    3.92
 -10   6  14   66.91    3.63
 -10  -6  14   62.64    3.45
   1  -9 -12  150.53    8.19
   5  -3 -23  257.95   12.98
   5  -3 -23  275.68   13.07
  -5  -3  23  213.19   13.09
 -14   2  10  142.94    7.27
  14   2 -10  147.40    7.99
 -14   2  10  137.75    7.40
  14  -2 -10  147.43    8.25
 -13   3  -4  269.61   12.49
  -2  10   6   67.81    3.76
   2 -10  -6   68.55    4.47
 -13   3  13   37.73    2.89
  13  -3 -13   40.12    3.67
 -13   3  13   38.43    2.90
 -13  -3  13   33.82    2.88
  -8  -8  -5  267.21   12.11
  -8   8  -5  237.95   11.16
  -1  -1  24   -0.30    2.05
  -1   1  24    0.09    1.88
 -12   2  17   56.12    3.42
 -12  -2  17   55.94    3.40
 -12  -2  17   56.95    3.57
   5  -1 -24   65.47    3.65
  -5   1  24   59.51    4.09
  -5  -1  24   60.84    4.46
   5   1 -24   70.07    4.94
   0  -4  22    1.85    1.83
   0  -4 -22    1.63    2.05
   0   4  22    2.61    1.79
;
_shelx_hkl_checksum     15499
_shelx_res_file
;
TITL FATAH2
    2.res
    created by SHELXL-2019/2 at 16:09:04 on 19-Nov-2022
CELL 0.71075 12.1599 8.6065 20.217 90 101.96 90
ZERR 8 0.0015 0.0008 0.002 0 0.003 0
LATT 7
SYMM -X,+Y,0.5-Z
SFAC C H N O
UNIT 72 120 8 32
EQIV $1 1-X,+Y,0.5-Z
EQIV $2 1.5-X,0.5+Y,0.5-Z
EQIV $3 0.5+X,-0.5+Y,+Z
EQIV $4 +X,1-Y,0.5+Z
DFIX 0.98 0.005 O2 H2
L.S. 20
PLAN  1
SIZE 0.1 0.2 0.2
TEMP -100
CONF
HTAB O2 O1_$1
HTAB C1 O1_$2
HTAB C9 O1_$2
HTAB C9 O3_$3
HTAB C7 O1_$4
WPDB -2
HTAB
BOND $H
LIST 4
MORE -1
fmap 2
acta
OMIT 1 1 2
OMIT -2 2 1
OMIT -1 1 1
REM <olex2.extras>
REM <HklSrc "%./2.hkl">
REM </olex2.extras>
WGHT    0.045200    1.166900
FVAR       1.02041
O1    4    0.656910    0.160870    0.243148    11.00000    0.03527    0.04070 =
         0.02923   -0.00608    0.00050    0.00406
O2    4    0.535771    0.186793    0.354349    11.00000    0.03066    0.05120 =
         0.03331    0.00428    0.00382   -0.01292
O3    4    0.584262    0.594905    0.406230    11.00000    0.06661    0.05793 =
         0.03773   -0.00048    0.00066    0.03629
O4    4    0.682782    0.493084    0.501629    11.00000    0.04176    0.03447 =
         0.02709   -0.00326    0.00480    0.00836
N1    3    0.788650    0.299760    0.317234    11.00000    0.02564    0.03210 =
         0.02744    0.00044    0.00667    0.00242
C2    1    0.685605    0.244513    0.293333    11.00000    0.02799    0.02831 =
         0.02470    0.00413    0.00216    0.00330
C3    1    0.607310    0.302925    0.337990    11.00000    0.02389    0.03239 =
         0.02617    0.00301    0.00311    0.00006
AFIX  13
H3    2    0.561557    0.391982    0.315420    11.00000   -1.20000
AFIX   0
C4    1    0.688340    0.359653    0.400913    11.00000    0.02375    0.02863 =
         0.02466    0.00250    0.00343    0.00239
AFIX  13
H4    2    0.706096    0.271938    0.433837    11.00000   -1.20000
AFIX   0
C1    1    0.795824    0.404397    0.375499    11.00000    0.02566    0.02731 =
         0.02962   -0.00029    0.00615    0.00032
AFIX  13
H1    2    0.789576    0.514521    0.359380    11.00000   -1.20000
AFIX   0
C9    1    0.881562    0.280155    0.282612    11.00000    0.02970    0.04494 =
         0.03533    0.00138    0.01184    0.00611
AFIX 137
H9A   2    0.902826    0.381524    0.267070    11.00000   -1.20000
H9B   2    0.858357    0.211119    0.243670    11.00000   -1.20000
H9C   2    0.946000    0.234634    0.313807    11.00000   -1.20000
AFIX   0
C5    1    0.644207    0.495260    0.435012    11.00000    0.02485    0.03425 =
         0.02913    0.00144    0.00535    0.00288
C6    1    0.648919    0.621591    0.540298    11.00000    0.03991    0.03412 =
         0.03705   -0.00599    0.01257    0.00359
AFIX  23
H6A   2    0.566573    0.619870    0.537083    11.00000   -1.20000
H6B   2    0.669524    0.722225    0.522480    11.00000   -1.20000
AFIX   0
C7    1    0.708722    0.601259    0.611702    11.00000    0.07571    0.05280 =
         0.03740   -0.01362    0.00227    0.01681
AFIX 137
H7A   2    0.790035    0.600863    0.614059    11.00000   -1.20000
H7B   2    0.686220    0.502495    0.629065    11.00000   -1.20000
H7C   2    0.689349    0.687011    0.639073    11.00000   -1.20000
AFIX   0
C8    1    0.903095    0.384894    0.428509    11.00000    0.02519    0.04777 =
         0.03725   -0.00653    0.00212   -0.00098
AFIX 137
H8A   2    0.967321    0.419643    0.410005    11.00000   -1.20000
H8B   2    0.912839    0.275194    0.441383    11.00000   -1.20000
H8C   2    0.898462    0.447241    0.468402    11.00000   -1.20000
AFIX   0
H2    2    0.472886    0.173843    0.316221    11.00000    0.06313
HKLF 4
REM  FATAH2
REM wR2 = 0.0876, GooF = S = 1.039, Restrained GooF = 1.039 for all data
REM R1 = 0.0326 for 1769 Fo > 4sig(Fo) and 0.0338 for all 1874 data
REM 134 parameters refined using 1 restraints
END
WGHT      0.0452      1.1669
REM Instructions for potential hydrogen bonds
HTAB C1 O1_$2
HTAB C9 O1_$2
HTAB C9 O3_$3
HTAB C7 O1_$4
HTAB O2 O1_$1
REM Highest difference peak  0.241,  deepest hole -0.179,  1-sigma level  0.033
Q1    1   0.7410  0.3862  0.3897  11.00000  0.05    0.24
;
_shelx_res_checksum     95307
