# Supplementary material for: rac-Ethyl rel-(2R,3R,4S)-4-hy­droxy-1,2-dimethyl-5-oxopyrrolidine-3-carboxyl­ate
Source: IUCrdata. 2023 Feb 9;8(Pt 2):x230075. doi: 10.1107/S2414314623000755 (PMC9993899; doi:10.1107/S2414314623000755)
Supplement: Supplementary file 2 [file x-08-x230075-Isup2.hkl]

data_I                                                                          
_shelx_title ' FATAH2'                                                          
_shelx_refln_list_code          4                                               
_shelx_F_calc_maximum      130.27                                               
_exptl_crystal_F_000       864.00                                               
_reflns_d_resolution_high  0.8295                                               
                                                                                
loop_                                                                           
 _space_group_symop_operation_xyz                                               
 'x, y, z'                                                                      
 '-x, y, -z+1/2'                                                                
 'x+1/2, y+1/2, z'                                                              
 '-x+1/2, y+1/2, -z+1/2'                                                        
 '-x, -y, -z'                                                                   
 'x, -y, z-1/2'                                                                 
 '-x+1/2, -y+1/2, -z'                                                           
 'x+1/2, -y+1/2, z-1/2'                                                         
                                                                                
_cell_length_a    12.1599                                                       
_cell_length_b     8.6065                                                       
_cell_length_c    20.2170                                                       
_cell_angle_alpha  90.000                                                       
_cell_angle_beta  101.960                                                       
_cell_angle_gamma  90.000                                                       
                                                                                
_shelx_F_squared_multiplier     1.000                                           
                                                                                
loop_                                                                           
 _refln_index_h                                                                 
 _refln_index_k                                                                 
 _refln_index_l                                                                 
 _refln_F_squared_calc                                                          
 _refln_F_squared_meas                                                          
 _refln_F_squared_sigma                                                         
 _refln_observed_status                                                         
   4   0   0      13755.17      11841.00        64.80 o                         
   6   0   0       3018.02       2924.98        17.69 o                         
   8   0   0       2790.55       2643.53        18.12 o                         
  10   0   0       1200.58       1132.53        20.60 o                         
  12   0   0        332.84        303.73         7.50 o                         
  14   0   0         79.09         86.02         4.97 o                         
   1   1   0       2367.60       2227.02         7.70 o                         
   3   1   0       8986.41       8346.07        34.78 o                         
   5   1   0         66.47         43.30         0.92 o                         
   7   1   0         56.93         60.60         1.01 o                         
   9   1   0        502.98        554.41         3.83 o                         
  11   1   0         84.05         88.96         1.69 o                         
  13   1   0         19.72         19.82         1.36 o                         
   0   2   0       6077.75       5703.53        38.02 o                         
   2   2   0        533.90        466.09         3.23 o                         
   4   2   0         12.46          9.41         0.61 o                         
   6   2   0         29.45         17.82         0.67 o                         
   8   2   0        176.50        179.98         2.24 o                         
  10   2   0        135.05        142.99         2.28 o                         
  12   2   0        244.32        240.45         4.32 o                         
  14   2   0        241.14        246.38        12.24 o                         
   1   3   0       6274.65       6163.31        21.93 o                         
   3   3   0       1812.94       1674.40         8.93 o                         
   5   3   0       2028.16       1943.10        24.15 o                         
   7   3   0        125.35        140.09         2.17 o                         
   9   3   0        360.07        366.37         3.45 o                         
  11   3   0        211.30        204.02         3.45 o                         
  13   3   0          6.73          5.24         1.00 o                         
   0   4   0        759.68        809.07         6.68 o                         
   2   4   0        290.94        267.79         2.30 o                         
   4   4   0         55.43         62.73         0.95 o                         
   6   4   0        796.49        778.23         7.86 o                         
   8   4   0         17.77         19.41         0.80 o                         
  10   4   0         20.14         26.29         1.20 o                         
  12   4   0         47.33         44.15         1.42 o                         
   1   5   0        525.89        551.93         3.50 o                         
   3   5   0        618.67        595.62         3.84 o                         
   5   5   0         86.97        109.50         1.39 o                         
   7   5   0        113.64        123.34         1.50 o                         
   9   5   0          6.35          9.24         0.89 o                         
  11   5   0        207.82        207.35         3.50 o                         
   0   6   0        339.59        394.87         5.83 o                         
   2   6   0         40.40         33.98         0.84 o                         
   4   6   0        119.73        102.52         1.35 o                         
   6   6   0       1120.27       1089.08        17.97 o                         
   8   6   0         18.87         18.09         1.20 o                         
  10   6   0        452.30        438.28         6.19 o                         
   1   7   0        219.60        208.63         2.85 o                         
   3   7   0       1173.04       1155.65        13.41 o                         
   5   7   0       1160.39       1115.90        21.32 o                         
   7   7   0          0.58          0.15         0.82 o                         
   9   7   0          4.27          3.42         1.01 o                         
   0   8   0        655.80        673.73        15.53 o                         
   2   8   0        616.24        633.51         7.65 o                         
   4   8   0        348.25        358.55         6.71 o                         
   6   8   0        352.77        343.02         5.80 o                         
   8   8   0         58.06         54.34         1.69 o                         
   1   9   0        115.58        119.58         3.09 o                         
   3   9   0        206.00        202.81         4.59 o                         
   5   9   0         15.99         13.30         1.09 o                         
   7   9   0        130.71        134.73         4.69 o                         
   0  10   0        728.35        647.85        16.66 o                         
   2  10   0         10.53         10.57         1.28 o                         
 -13   1   1          0.12          0.10         0.87 o                         
 -11   1   1       1240.04       1238.55        12.82 o                         
  -9   1   1       3038.91       2925.16        14.29 o                         
  -7   1   1       1924.59       2042.59         8.13 o                         
  -5   1   1       5206.81       4823.88        17.96 o                         
  -3   1   1         93.74        106.43         1.64 o                         
   1   1   1          9.25          7.05         0.75 o                         
   3   1   1       1220.04       1193.51         6.14 o                         
   5   1   1        523.27        502.17         3.24 o                         
   7   1   1        333.62        360.37         2.48 o                         
   9   1   1        737.12        737.52         4.62 o                         
  11   1   1        304.02        287.71         2.94 o                         
  13   1   1        111.30        111.81         2.81 o                         
 -14   2   1         35.22         33.77         1.43 o                         
 -12   2   1        125.79        140.88         2.68 o                         
 -10   2   1       1057.91       1066.48        14.90 o                         
  -8   2   1        192.52        201.42         2.66 o                         
  -6   2   1       1307.84       1314.17        10.46 o                         
  -4   2   1        417.03        428.24         3.53 o                         
   0   2   1       3562.33       3036.53        17.74 o                         
   2   2   1        580.95        519.02         3.82 o                         
   4   2   1       1530.77       1698.93         7.09 o                         
   6   2   1        105.73         74.15         1.60 o                         
   8   2   1        421.86        407.52         3.84 o                         
  10   2   1       2256.79       2187.46        20.45 o                         
  12   2   1        389.37        404.16         6.74 o                         
 -13   3   1         78.92         70.09         1.80 o                         
 -11   3   1        216.07        181.20         3.45 o                         
  -9   3   1          6.33          3.56         0.59 o                         
  -7   3   1        326.86        277.54         2.62 o                         
  -5   3   1         58.82         57.85         1.21 o                         
  -3   3   1       1289.33       1349.01         9.05 o                         
  -1   3   1       3646.13       3471.26        11.01 o                         
   1   3   1         22.91         13.59         0.76 o                         
   3   3   1        113.29        102.35         1.36 o                         
   5   3   1        171.27        169.78         1.73 o                         
   7   3   1        121.87        117.11         1.86 o                         
   9   3   1        142.73        135.27         2.42 o                         
  11   3   1        507.32        508.56         8.06 o                         
  13   3   1          7.57          5.43         1.05 o                         
 -12   4   1          0.02          0.30         0.84 o                         
 -10   4   1        227.74        212.81         2.83 o                         
  -8   4   1        136.18        121.94         1.70 o                         
  -6   4   1       2013.46       1992.56        11.79 o                         
  -4   4   1        161.07        187.22         1.80 o                         
  -2   4   1         40.71         44.07         0.86 o                         
   0   4   1        111.33         65.47         1.15 o                         
   2   4   1       1302.88       1315.56         7.75 o                         
   4   4   1        398.66        385.70         2.58 o                         
   6   4   1        791.31        743.33         7.55 o                         
   8   4   1        946.62        955.21         5.90 o                         
  10   4   1       1045.21       1039.88        10.56 o                         
  12   4   1         78.15         84.75         2.55 o                         
 -11   5   1         53.39         55.59         1.75 o                         
  -9   5   1        346.68        339.45         3.30 o                         
  -7   5   1        222.35        215.64         2.02 o                         
  -5   5   1        217.35        234.54         2.54 o                         
  -3   5   1         99.13         84.71         1.08 o                         
  -1   5   1        489.18        458.13         2.66 o                         
   1   5   1       1411.24       1286.77         6.73 o                         
   3   5   1        249.31        258.84         2.40 o                         
   5   5   1        362.13        392.36         3.64 o                         
   7   5   1         46.41         51.32         1.07 o                         
   9   5   1          4.21          5.70         1.06 o                         
  11   5   1        188.07        196.06         3.50 o                         
 -10   6   1         38.17         41.78         1.55 o                         
  -8   6   1         66.80         69.21         1.58 o                         
  -6   6   1       1264.61       1254.96        16.34 o                         
  -4   6   1        340.60        367.57         3.34 o                         
  -2   6   1        336.26        339.13         3.23 o                         
   0   6   1         20.66         31.45         0.79 o                         
   2   6   1       1014.24       1017.60         8.51 o                         
   4   6   1        432.39        421.80         5.07 o                         
   6   6   1         82.27         97.18         2.10 o                         
   8   6   1        552.70        584.89        11.13 o                         
  10   6   1         60.78         54.80         1.75 o                         
  -9   7   1        117.99        124.90         4.23 o                         
  -7   7   1         76.23         90.09         1.81 o                         
  -5   7   1        462.35        433.87         9.34 o                         
  -3   7   1        230.93        235.20         3.24 o                         
  -1   7   1       1260.06       1157.41         8.54 o                         
   1   7   1         88.46         92.71         1.37 o                         
   3   7   1         42.88         43.41         1.15 o                         
   5   7   1        261.69        261.91         4.77 o                         
   7   7   1         22.68         27.24         1.38 o                         
   9   7   1         50.31         56.31         1.69 o                         
  -8   8   1        126.59        139.95         3.22 o                         
  -6   8   1         73.63         61.81         1.66 o                         
  -4   8   1         54.43         50.56         1.40 o                         
  -2   8   1       1317.48       1220.32        18.98 o                         
   0   8   1        717.56        682.52        11.26 o                         
   2   8   1        120.57        130.53         1.78 o                         
   4   8   1        396.04        408.67         7.52 o                         
   6   8   1        113.29        116.36         2.61 o                         
   8   8   1          7.06          8.35         1.05 o                         
  -7   9   1         20.49         20.74         1.35 o                         
  -5   9   1        184.29        175.50         4.39 o                         
  -3   9   1        390.60        392.74         7.60 o                         
  -1   9   1         20.98         21.35         1.32 o                         
   1   9   1          0.00          0.45         0.98 o                         
   3   9   1        355.83        357.10         7.29 o                         
   5   9   1        437.98        435.10         9.64 o                         
  -2  10   1          0.67          0.63         0.95 o                         
   0  10   1        124.15        132.04         4.00 o                         
   2  10   1         10.16         11.32         1.33 o                         
 -14   0   2         28.23         23.10         1.83 o                         
 -12   0   2         10.76         16.67         1.24 o                         
 -10   0   2        161.80        173.20         2.70 o                         
  -8   0   2       3539.15       3603.04        25.31 o                         
  -6   0   2        159.62        156.20         2.33 o                         
  -4   0   2      11267.60      10704.78        90.35 o                         
  -2   0   2        845.75        872.94        10.02 o                         
   0   0   2         22.85         23.56         1.06 o                         
   2   0   2        525.70        701.16         6.75 o                         
   4   0   2       4966.37       5050.66        41.57 o                         
   6   0   2        257.56        251.48         3.98 o                         
   8   0   2        579.54        579.88         8.19 o                         
  10   0   2        139.39        154.42         3.75 o                         
  12   0   2        679.31        639.21        24.05 o                         
  14   0   2         12.23         15.19         2.08 o                         
 -13   1   2         22.63         22.79         1.26 o                         
 -11   1   2        113.95        104.41         1.89 o                         
  -9   1   2          0.60          0.39         0.49 o                         
  -7   1   2       1529.74       1404.26         6.17 o                         
  -5   1   2       3610.00       3767.79        15.15 o                         
  -1   1   2          0.71          5.30         1.85 o                         
   3   1   2       4236.41       4301.10        15.09 o                         
   5   1   2       1461.54       1519.92         7.58 o                         
   7   1   2          6.54          2.66         0.45 o                         
   9   1   2       2480.25       2461.86        18.87 o                         
  11   1   2         29.50         28.37         1.06 o                         
  13   1   2         14.20         10.22         1.35 o                         
 -14   2   2         60.72         67.60         2.03 o                         
 -12   2   2        307.78        330.67         5.22 o                         
 -10   2   2         86.07         74.98         1.64 o                         
  -8   2   2         89.28         73.48         1.51 o                         
  -6   2   2       4941.40       4914.96        23.43 o                         
  -4   2   2       2851.30       2783.10        11.07 o                         
  -2   2   2       2542.51       2425.11        10.61 o                         
   2   2   2       4090.17       4109.23        14.88 o                         
   4   2   2       2307.17       2366.99        12.48 o                         
   6   2   2        160.17        223.56         2.13 o                         
   8   2   2        290.32        321.06         3.20 o                         
  10   2   2         49.69         40.79         1.34 o                         
  12   2   2        782.75        753.66        12.87 o                         
 -13   3   2          7.52          8.21         1.03 o                         
 -11   3   2        950.61        979.17        13.69 o                         
  -9   3   2       1520.85       1472.24         7.81 o                         
  -7   3   2       1546.24       1587.91        12.60 o                         
  -5   3   2        581.61        642.99         4.16 o                         
  -3   3   2         28.05         26.93         0.65 o                         
  -1   3   2        185.97        207.73         1.80 o                         
   1   3   2       3539.06       3586.96        11.75 o                         
   3   3   2        438.08        496.18         3.79 o                         
   5   3   2         44.16         42.40         0.96 o                         
   7   3   2        333.32        341.14         3.94 o                         
   9   3   2       1677.80       1562.02        21.34 o                         
  11   3   2         32.95         35.10         1.20 o                         
  13   3   2        139.64        129.08         6.64 o                         
 -12   4   2         95.73         82.44         1.67 o                         
 -10   4   2        651.46        623.23         4.92 o                         
  -8   4   2        165.46        168.92         2.08 o                         
  -6   4   2       1030.74        936.30         7.11 o                         
  -4   4   2        866.20        966.79         6.23 o                         
  -2   4   2        992.52        918.13         6.17 o                         
   0   4   2        232.89        226.18         1.99 o                         
   2   4   2         37.09         48.79         1.20 o                         
   4   4   2        312.84        345.35         4.59 o                         
   6   4   2        457.71        425.53         4.45 o                         
   8   4   2          3.61          4.14         0.67 o                         
  10   4   2         85.55         81.74         1.83 o                         
  12   4   2          2.09          1.77         1.28 o                         
 -11   5   2         10.04         11.57         1.17 o                         
  -9   5   2        186.31        183.71         2.32 o                         
  -7   5   2        259.19        236.81         2.26 o                         
  -5   5   2       3727.36       3674.08        29.17 o                         
  -3   5   2        116.77        144.83         1.61 o                         
  -1   5   2        101.52        128.07         1.36 o                         
   1   5   2       1392.53       1374.04         6.93 o                         
   3   5   2       3750.89       3746.79        22.96 o                         
   5   5   2          9.57         12.26         0.68 o                         
   7   5   2        309.73        276.52         4.40 o                         
   9   5   2        115.22        115.99         2.25 o                         
  11   5   2          0.15          0.20         1.03 o                         
 -10   6   2         36.10         34.22         1.47 o                         
  -8   6   2        204.57        205.89         4.77 o                         
  -6   6   2         84.62         83.67         1.67 o                         
  -4   6   2        112.04        109.38         1.29 o                         
  -2   6   2       1434.38       1377.88        10.36 o                         
   0   6   2         29.03         27.60         0.77 o                         
   2   6   2          0.24          0.25         0.49 o                         
   4   6   2         79.39         83.76         1.35 o                         
   6   6   2        399.51        425.35         5.38 o                         
   8   6   2         18.52         23.29         1.33 o                         
  10   6   2        365.42        379.38         5.38 o                         
  -9   7   2        435.35        433.58         5.92 o                         
  -7   7   2          0.18          0.49         0.77 o                         
  -5   7   2        391.29        369.41        10.99 o                         
  -3   7   2        471.04        429.44         5.65 o                         
  -1   7   2        216.35        198.70         1.78 o                         
   1   7   2         66.85         60.61         1.08 o                         
   3   7   2        855.20        869.80        12.27 o                         
   5   7   2          4.19          2.99         0.84 o                         
   7   7   2        771.24        750.56        15.60 o                         
   9   7   2         88.40        100.42         2.64 o                         
  -8   8   2          4.54          5.58         1.00 o                         
  -6   8   2         14.77         15.30         0.97 o                         
  -4   8   2        146.71        125.95         2.45 o                         
  -2   8   2         62.92         60.07         1.25 o                         
   0   8   2       1124.99       1103.85        11.57 o                         
   2   8   2        124.70        111.93         1.76 o                         
   4   8   2       1243.81       1220.25        18.89 o                         
   6   8   2        108.52        104.19         3.10 o                         
   8   8   2          0.44         -0.04         0.96 o                         
  -7   9   2         68.29         67.02         2.35 o                         
  -5   9   2         13.84         11.81         1.04 o                         
  -3   9   2        563.74        582.35        18.63 o                         
  -1   9   2          4.46          5.76         1.07 o                         
   1   9   2        235.35        224.83         5.15 o                         
   3   9   2         23.22         17.80         1.15 o                         
   5   9   2         33.16         30.75         1.39 o                         
  -2  10   2          9.90          9.58         1.11 o                         
   0  10   2        143.21        154.54         4.99 o                         
   2  10   2         75.74         76.54         4.25 o                         
 -13   1   3         78.50         84.81         2.38 o                         
 -11   1   3       2301.35       2192.59        23.09 o                         
  -9   1   3        196.00        191.83         2.04 o                         
  -7   1   3        401.46        414.29         2.87 o                         
  -5   1   3        228.56        235.67         2.47 o                         
  -3   1   3        694.06        614.51         5.88 o                         
   1   1   3      13785.13      10571.02        76.01 o                         
   3   1   3       1234.59       1313.22         7.02 o                         
   5   1   3       1132.91       1230.09         7.05 o                         
   7   1   3        485.33        503.37         3.48 o                         
   9   1   3        123.89        116.71         1.71 o                         
  11   1   3        126.71        118.12         2.28 o                         
  13   1   3        228.81        245.68        14.25 o                         
 -14   2   3         30.45         48.53         1.56 o                         
 -12   2   3         22.90         27.23         0.97 o                         
 -10   2   3        319.15        326.83         4.52 o                         
  -8   2   3        524.39        496.80         4.81 o                         
  -6   2   3      13451.85      14183.59        52.84 o                         
  -4   2   3       1443.22       1400.45         5.59 o                         
  -2   2   3      11580.33      11253.47        68.01 o                         
   0   2   3      16969.01      15931.45       200.48 o                         
   2   2   3       8092.61       8305.76        26.94 o                         
   4   2   3         57.61         72.46         1.34 o                         
   6   2   3          4.45          8.85         0.54 o                         
   8   2   3         22.74         24.95         0.77 o                         
  10   2   3         46.76         36.84         1.27 o                         
  12   2   3          7.28          8.99         1.62 o                         
 -13   3   3         57.76         57.82         1.60 o                         
 -11   3   3        197.12        206.46         2.88 o                         
  -9   3   3        725.00        731.47         4.90 o                         
  -7   3   3        218.42        226.50         2.16 o                         
  -5   3   3       3013.52       2933.95        15.27 o                         
  -3   3   3          0.62          5.99         0.48 o                         
  -1   3   3         52.04         49.07         0.86 o                         
   1   3   3      11042.22      10970.82        30.76 o                         
   3   3   3        826.26        867.72         5.28 o                         
   5   3   3       1515.32       1646.00         8.02 o                         
   7   3   3        303.16        317.91         3.15 o                         
   9   3   3        157.29        173.46         2.23 o                         
  11   3   3        196.62        180.28         3.73 o                         
  13   3   3         57.43         64.60         1.83 o                         
 -12   4   3        217.27        229.21         3.31 o                         
 -10   4   3         10.18          8.85         0.80 o                         
  -8   4   3          2.94          4.71         0.61 o                         
  -6   4   3       1356.07       1434.77         8.72 o                         
  -4   4   3        198.19        181.73         1.61 o                         
  -2   4   3         10.01         16.40         0.64 o                         
   0   4   3         14.93          9.31         0.52 o                         
   2   4   3         38.67         58.74         1.06 o                         
   4   4   3        985.44        974.68         6.93 o                         
   6   4   3        311.77        367.52         3.32 o                         
   8   4   3        373.89        388.58         5.54 o                         
  10   4   3        582.40        560.88        10.88 o                         
  12   4   3        508.53        530.59        11.51 o                         
 -11   5   3        168.96        164.03         3.66 o                         
  -9   5   3        198.86        209.76         3.28 o                         
  -7   5   3        820.09        823.35         7.12 o                         
  -5   5   3        412.73        363.74         3.73 o                         
  -3   5   3          6.38         10.39         0.58 o                         
  -1   5   3          3.78          4.98         0.43 o                         
   1   5   3          0.03          0.13         0.49 o                         
   3   5   3        201.00        195.84         2.52 o                         
   5   5   3        722.97        752.61         7.04 o                         
   7   5   3        225.19        230.03         3.78 o                         
   9   5   3          9.16         10.79         1.13 o                         
  11   5   3         12.59         11.95         1.20 o                         
 -10   6   3          5.29          6.09         1.01 o                         
  -8   6   3        297.88        274.26         3.17 o                         
  -6   6   3         53.11         52.50         1.24 o                         
  -4   6   3        162.89        143.15         1.53 o                         
  -2   6   3       1116.77       1112.27         8.00 o                         
   0   6   3       1882.47       1952.31        17.48 o                         
   2   6   3          7.98          3.91         0.55 o                         
   4   6   3        214.97        216.46         2.78 o                         
   6   6   3        431.94        439.46         5.58 o                         
   8   6   3         56.21         60.15         1.74 o                         
  10   6   3         75.04         73.01         1.92 o                         
  -9   7   3         28.70         34.01         1.43 o                         
  -7   7   3         51.08         53.67         1.43 o                         
  -5   7   3        715.49        724.12         9.26 o                         
  -3   7   3         23.47         36.75         0.93 o                         
  -1   7   3        379.30        402.24         3.19 o                         
   1   7   3         24.53         29.04         0.83 o                         
   3   7   3        222.15        224.32         3.85 o                         
   5   7   3        158.02        158.91         2.27 o                         
   7   7   3        736.46        736.01        13.88 o                         
   9   7   3        138.42        138.08         3.24 o                         
  -8   8   3        143.04        156.00         3.55 o                         
  -6   8   3         75.93         70.03         1.88 o                         
  -4   8   3          3.54          4.37         0.70 o                         
  -2   8   3          1.57          2.31         0.50 o                         
   0   8   3        154.06        159.61         3.93 o                         
   2   8   3        102.82         91.22         1.60 o                         
   4   8   3        712.34        731.96        11.45 o                         
   6   8   3        213.79        229.80         5.35 o                         
   8   8   3         25.18         24.80         1.29 o                         
  -7   9   3         63.55         64.08         4.68 o                         
  -5   9   3         47.89         40.02         1.74 o                         
  -3   9   3          0.22          0.23         1.04 o                         
  -1   9   3        107.72         97.56         3.90 o                         
   1   9   3         45.36         44.82         1.93 o                         
   3   9   3         36.05         36.46         1.46 o                         
   5   9   3         31.14         30.17         1.39 o                         
  -2  10   3          0.00         -0.10         0.92 o                         
   0  10   3         47.04         48.35         2.00 o                         
   2  10   3          0.27         -0.16         1.10 o                         
 -14   0   4        108.44        114.94         4.07 o                         
 -12   0   4       2022.90       2045.24        14.87 o                         
 -10   0   4       1728.25       1631.82        15.41 o                         
  -8   0   4        965.84        950.30        10.56 o                         
  -6   0   4       3880.12       3567.18        28.88 o                         
  -4   0   4       2602.61       2500.35        14.79 o                         
  -2   0   4       1098.43       1217.08        10.41 o                         
   0   0   4       4021.11       3864.60        32.90 o                         
   2   0   4       1470.06       1470.53        10.39 o                         
   4   0   4      16183.97      17020.05       124.81 o                         
   6   0   4       4622.74       4779.60        25.59 o                         
   8   0   4         26.86         27.06         1.05 o                         
  10   0   4        449.97        414.68         6.10 o                         
  12   0   4          6.44          8.01         2.19 o                         
 -13   1   4        202.01        200.15         4.29 o                         
 -11   1   4          4.57          8.61         0.80 o                         
  -9   1   4          1.25          4.53         0.53 o                         
  -7   1   4          0.86          7.55         0.55 o                         
  -5   1   4       2298.69       2383.58        12.63 o                         
  -3   1   4       3413.17       3356.89        14.67 o                         
  -1   1   4        575.15        567.39         3.70 o                         
   1   1   4        133.03        123.66         1.79 o                         
   3   1   4       2674.28       2798.52        11.35 o                         
   5   1   4       2285.39       2301.08        11.36 o                         
   7   1   4         81.63         84.18         1.29 o                         
   9   1   4         63.46         52.28         1.10 o                         
  11   1   4         19.61         25.67         1.17 o                         
  13   1   4          9.18          8.02         1.47 o                         
 -14   2   4        210.48        220.94         5.24 o                         
 -12   2   4          9.78          7.33         0.72 o                         
 -10   2   4        186.92        196.78         2.96 o                         
  -8   2   4       1214.85       1305.74        11.97 o                         
  -6   2   4        509.26        594.78         5.91 o                         
  -4   2   4        186.52        199.36         1.83 o                         
  -2   2   4         58.14         47.89         0.87 o                         
   0   2   4         19.76         10.74         0.59 o                         
   2   2   4       2788.04       2581.43        10.03 o                         
   4   2   4       1279.77       1359.62         8.47 o                         
   6   2   4         16.24         12.25         0.66 o                         
   8   2   4        157.35        151.09         1.82 o                         
  10   2   4         44.83         43.55         1.44 o                         
  12   2   4          1.82          1.79         1.41 o                         
 -13   3   4        163.27        165.61         2.87 o                         
 -11   3   4        626.73        645.63         5.82 o                         
  -9   3   4        374.23        382.32         2.92 o                         
  -7   3   4        396.88        400.13         3.03 o                         
  -5   3   4       2592.40       2647.01        13.47 o                         
  -3   3   4      11076.13      11098.85        39.90 o                         
  -1   3   4        750.83        726.67         3.23 o                         
   1   3   4       5272.23       5245.28        14.99 o                         
   3   3   4       9341.14       9681.52        67.37 o                         
   5   3   4        319.79        303.79         2.49 o                         
   7   3   4         54.90         41.24         0.97 o                         
   9   3   4        107.06        102.25         1.70 o                         
  11   3   4        390.41        399.32         7.66 o                         
  13   3   4        261.50        258.93        12.00 o                         
 -12   4   4        121.15        108.21         2.00 o                         
 -10   4   4        194.03        206.98         2.38 o                         
  -8   4   4       1568.12       1566.47        11.45 o                         
  -6   4   4        569.74        620.94         6.10 o                         
  -4   4   4          8.21          7.01         0.52 o                         
  -2   4   4       4984.35       5019.54        36.01 o                         
   0   4   4       5834.70       5745.42        44.46 o                         
   2   4   4        219.49        238.96         2.15 o                         
   4   4   4        208.08        182.53         1.80 o                         
   6   4   4        421.16        391.54         4.14 o                         
   8   4   4        641.08        638.00         8.43 o                         
  10   4   4       2240.03       2306.83        52.22 o                         
  12   4   4        594.06        575.62        12.80 o                         
 -11   5   4        632.12        671.66        11.82 o                         
  -9   5   4       1930.84       1893.88        15.83 o                         
  -7   5   4       2056.54       2143.21        11.33 o                         
  -5   5   4       1391.03       1393.02        11.03 o                         
  -3   5   4        549.79        526.76         3.62 o                         
  -1   5   4       1414.47       1469.54         6.10 o                         
   1   5   4         24.69         30.51         0.86 o                         
   3   5   4          0.00          0.26         0.44 o                         
   5   5   4         72.82         98.03         1.31 o                         
   7   5   4        191.30        165.40         2.28 o                         
   9   5   4        247.74        237.69         5.19 o                         
  11   5   4        197.92        206.56         4.32 o                         
 -10   6   4         83.91         92.15         2.48 o                         
  -8   6   4        433.04        430.18         4.29 o                         
  -6   6   4         64.23         53.58         1.34 o                         
  -4   6   4        854.52        852.89         9.29 o                         
  -2   6   4       1894.90       1958.03        16.44 o                         
   0   6   4       1108.71       1099.87         8.95 o                         
   2   6   4        109.60         88.06         1.44 o                         
   4   6   4       1578.62       1657.73        22.70 o                         
   6   6   4        124.74        120.28         2.26 o                         
   8   6   4         33.81         42.94         1.55 o                         
  10   6   4          0.67          1.22         0.99 o                         
  -9   7   4         15.76         12.28         1.07 o                         
  -7   7   4         40.90         43.67         1.19 o                         
  -5   7   4          4.37          3.16         0.55 o                         
  -3   7   4         13.67         21.27         0.73 o                         
  -1   7   4        256.71        254.32         2.27 o                         
   1   7   4        661.38        694.91         9.23 o                         
   3   7   4          8.26          4.88         0.65 o                         
   5   7   4        486.24        483.64         7.40 o                         
   7   7   4        151.14        141.49         3.55 o                         
   9   7   4          0.57          0.83         0.90 o                         
  -8   8   4        144.06        147.36         3.48 o                         
  -6   8   4        341.21        360.55         8.50 o                         
  -4   8   4        154.67        160.04         3.18 o                         
  -2   8   4         45.54         47.19         1.07 o                         
   0   8   4        360.44        324.64         3.82 o                         
   2   8   4          1.22          2.16         0.60 o                         
   4   8   4         79.91         74.33         2.09 o                         
   6   8   4         16.12         10.45         1.10 o                         
   8   8   4          4.40          3.38         0.99 o                         
  -7   9   4         19.73         20.82         1.80 o                         
  -5   9   4        270.31        274.01        11.67 o                         
  -3   9   4        368.64        375.41         9.01 o                         
  -1   9   4          8.60          5.31         1.13 o                         
   1   9   4         12.09          9.62         1.26 o                         
   3   9   4         90.87         98.14         2.68 o                         
   5   9   4         67.87         72.27         3.65 o                         
  -2  10   4          5.82          8.80         1.53 o                         
   0  10   4        191.39        181.05        14.40 o                         
   2  10   4         14.86         15.53         1.86 o                         
 -13   1   5        280.97        282.70         5.55 o                         
 -11   1   5        117.33        111.26         2.19 o                         
  -9   1   5       1396.15       1437.46         9.19 o                         
  -7   1   5        169.96        219.49         2.31 o                         
  -5   1   5       5618.95       5846.81        31.43 o                         
  -3   1   5       5971.82       5695.06        19.90 o                         
  -1   1   5          1.99          0.73         0.62 o                         
   3   1   5       6726.79       6804.72        20.58 o                         
   5   1   5       2003.03       2012.48        10.75 o                         
   7   1   5        742.74        627.61         5.68 o                         
   9   1   5         89.46         77.23         1.66 o                         
  11   1   5        228.30        218.07         4.34 o                         
  13   1   5        506.70        495.66        12.20 o                         
 -14   2   5          1.59          0.64         0.80 o                         
 -12   2   5          0.55          1.44         0.68 o                         
 -10   2   5        237.17        232.25         3.37 o                         
  -8   2   5         85.52         93.20         1.69 o                         
  -6   2   5        134.69        149.42         1.83 o                         
  -4   2   5       2285.37       2276.18        11.94 o                         
  -2   2   5      13829.11      13675.23        71.42 o                         
   0   2   5         54.75         83.24         1.22 o                         
   2   2   5        968.67        939.39         4.94 o                         
   4   2   5       1571.91       1623.54        10.61 o                         
   6   2   5        166.97        128.18         1.68 o                         
   8   2   5        628.17        650.02         5.34 o                         
  10   2   5         65.09         65.87         1.60 o                         
  12   2   5          0.19          0.09         1.19 o                         
 -13   3   5          2.36          3.78         0.90 o                         
 -11   3   5       1122.91       1143.16        12.28 o                         
  -9   3   5         50.36         40.15         0.90 o                         
  -7   3   5        254.64        251.20         2.91 o                         
  -5   3   5        687.01        742.29         3.78 o                         
  -3   3   5         74.11         98.17         1.20 o                         
  -1   3   5        393.07        396.00         2.25 o                         
   1   3   5       3670.79       3931.29        19.37 o                         
   3   3   5        900.09        971.58         6.05 o                         
   5   3   5        480.92        547.71         4.34 o                         
   7   3   5        856.34        891.47         9.03 o                         
   9   3   5         62.27         55.36         1.35 o                         
  11   3   5         79.18         70.25         2.10 o                         
 -12   4   5        214.52        232.66         3.20 o                         
 -10   4   5          4.38          1.74         0.77 o                         
  -8   4   5        146.89        151.24         1.97 o                         
  -6   4   5       1016.20       1095.98         9.25 o                         
  -4   4   5       4278.25       4419.27        21.57 o                         
  -2   4   5         90.76        113.45         1.22 o                         
   0   4   5         88.31         99.06         1.27 o                         
   2   4   5       4995.56       5044.08        24.53 o                         
   4   4   5        231.97        270.76         2.38 o                         
   6   4   5        488.29        442.10         3.19 o                         
   8   4   5        903.03        899.24         9.25 o                         
  10   4   5         42.81         42.18         2.01 o                         
  12   4   5         30.11         33.27         2.16 o                         
 -11   5   5         10.11          8.98         1.00 o                         
  -9   5   5         36.73         27.93         1.06 o                         
  -7   5   5          3.71          4.67         0.60 o                         
  -5   5   5        238.81        267.14         2.39 o                         
  -3   5   5       1113.57       1015.03         8.29 o                         
  -1   5   5       1209.25       1285.05         9.21 o                         
   1   5   5       2071.15       2048.45        10.65 o                         
   3   5   5        478.21        454.21         5.17 o                         
   5   5   5        151.72        164.53         2.19 o                         
   7   5   5       1405.68       1343.03        13.77 o                         
   9   5   5        426.36        431.99         8.61 o                         
  11   5   5          2.89          3.37         1.12 o                         
 -10   6   5        383.14        376.56         7.29 o                         
  -8   6   5        481.00        480.27         6.28 o                         
  -6   6   5         54.37         47.60         1.18 o                         
  -4   6   5        325.91        345.45         3.29 o                         
  -2   6   5         18.29         25.72         0.69 o                         
   0   6   5         76.53         69.85         1.19 o                         
   2   6   5        489.73        524.03         3.63 o                         
   4   6   5        291.87        261.90         4.15 o                         
   6   6   5         40.50         42.13         1.73 o                         
   8   6   5        494.37        493.69         9.65 o                         
  10   6   5         17.01         13.71         1.21 o                         
  -9   7   5          1.09          1.25         0.89 o                         
  -7   7   5          1.35          2.01         0.65 o                         
  -5   7   5         54.96         45.91         1.11 o                         
  -3   7   5        140.78        148.20         1.84 o                         
  -1   7   5        118.80        121.33         2.06 o                         
   1   7   5         38.81         40.37         1.07 o                         
   3   7   5          0.46          1.03         0.57 o                         
   5   7   5         46.12         47.60         1.50 o                         
   7   7   5         12.76         10.70         1.10 o                         
   9   7   5          2.03          4.44         0.97 o                         
  -8   8   5          6.56         10.12         1.04 o                         
  -6   8   5        282.74        281.22         5.71 o                         
  -4   8   5         57.73         64.70         1.59 o                         
  -2   8   5        133.70        108.42         1.68 o                         
   0   8   5          2.39          0.94         0.65 o                         
   2   8   5          0.78          2.41         0.63 o                         
   4   8   5        148.22        144.01         3.17 o                         
   6   8   5          1.56          2.25         1.01 o                         
   8   8   5        228.85        242.24        14.05 o                         
  -7   9   5        223.10        228.63         7.70 o                         
  -5   9   5        108.41        111.48         3.40 o                         
  -3   9   5         24.79         25.99         1.54 o                         
  -1   9   5         39.34         37.13         1.69 o                         
   1   9   5        347.97        322.50        21.62 o                         
   3   9   5          8.29          7.55         1.18 o                         
   5   9   5         15.34         15.88         1.44 o                         
  -2  10   5        150.77        146.88         5.54 o                         
   0  10   5        152.23        131.96        12.31 o                         
 -14   0   6         17.83         10.77         1.61 o                         
 -12   0   6        382.32        383.12         8.93 o                         
 -10   0   6        628.25        672.79         6.94 o                         
  -8   0   6          5.92          8.30         0.87 o                         
  -6   0   6        607.27        682.82         6.06 o                         
  -2   0   6       6758.08       6658.09        36.71 o                         
   0   0   6       2136.99       2039.82        18.93 o                         
   2   0   6       4740.34       4844.62        31.05 o                         
   4   0   6         35.10         40.99         1.27 o                         
   6   0   6       1004.85        921.49         7.33 o                         
   8   0   6        369.92        308.53         3.87 o                         
  10   0   6          0.14          0.11         0.83 o                         
  12   0   6        456.30        467.84        11.83 o                         
 -13   1   6         23.12         24.34         1.29 o                         
 -11   1   6        296.09        289.06         4.27 o                         
  -9   1   6        410.42        408.69         3.28 o                         
  -7   1   6        473.64        543.49         3.61 o                         
  -5   1   6          1.24         13.01         0.77 o                         
  -3   1   6       2131.69       2102.16        15.50 o                         
  -1   1   6         42.03         29.09         0.93 o                         
   1   1   6          1.93          1.40         0.53 o                         
   3   1   6        367.51        365.06         2.84 o                         
   5   1   6         49.11         47.88         1.02 o                         
   7   1   6         38.78         39.14         0.91 o                         
   9   1   6         92.47         89.47         1.58 o                         
  11   1   6        190.22        190.61         3.92 o                         
  13   1   6          3.99          1.51         1.26 o                         
 -14   2   6         15.05         14.87         1.17 o                         
 -12   2   6        338.47        331.06         6.15 o                         
 -10   2   6        772.82        722.71        10.39 o                         
  -8   2   6        372.73        383.73         4.41 o                         
  -6   2   6       1202.96       1245.64         7.56 o                         
  -4   2   6        188.18        165.78         1.81 o                         
  -2   2   6       9654.55       9454.75        43.09 o                         
   0   2   6       1047.07       1077.70         5.34 o                         
   2   2   6          6.78          5.89         0.48 o                         
   4   2   6         43.61         31.84         1.01 o                         
   6   2   6        879.57        817.57         7.06 o                         
   8   2   6        127.82        126.15         1.51 o                         
  10   2   6        502.54        508.19         8.75 o                         
  12   2   6         34.50         37.83         1.76 o                         
 -13   3   6        299.66        317.30         5.52 o                         
 -11   3   6        426.45        451.09         7.01 o                         
  -9   3   6          1.71          3.61         0.56 o                         
  -7   3   6       1747.81       1765.37        23.37 o                         
  -5   3   6      12453.24      12764.86        46.84 o                         
  -3   3   6        330.16        340.11         2.51 o                         
  -1   3   6          5.75         14.51         0.54 o                         
   1   3   6         41.75         42.14         0.98 o                         
   3   3   6         64.75         85.95         1.47 o                         
   5   3   6        911.41        908.42         7.22 o                         
   7   3   6       1351.69       1352.79        10.15 o                         
   9   3   6         30.22         23.89         1.12 o                         
  11   3   6          7.77          8.60         0.92 o                         
 -12   4   6        112.57        128.19         2.18 o                         
 -10   4   6       2190.05       2158.81        12.27 o                         
  -8   4   6       2415.49       2423.18        11.80 o                         
  -6   4   6        397.03        447.60         4.20 o                         
  -4   4   6          0.61          2.57         0.46 o                         
  -2   4   6       4950.98       5368.32        17.49 o                         
   0   4   6       8402.44       8923.74        33.66 o                         
   2   4   6         31.42         16.62         0.73 o                         
   4   4   6        560.84        598.35         6.87 o                         
   6   4   6         50.24         47.68         1.01 o                         
   8   4   6         28.20         19.52         1.10 o                         
  10   4   6         54.67         47.68         2.24 o                         
 -11   5   6        169.74        170.94         3.14 o                         
  -9   5   6        203.33        223.23         2.67 o                         
  -7   5   6        254.87        226.62         2.24 o                         
  -5   5   6          2.82          4.44         0.45 o                         
  -3   5   6       1938.37       1998.61        10.18 o                         
  -1   5   6        923.63        990.05         8.00 o                         
   1   5   6       2155.21       2439.12        17.29 o                         
   3   5   6        218.52        265.15         3.02 o                         
   5   5   6        184.58        195.55         2.21 o                         
   7   5   6         22.38         25.83         1.50 o                         
   9   5   6         28.07         33.61         1.41 o                         
  11   5   6        625.56        617.64        13.21 o                         
 -10   6   6        157.67        152.70         3.16 o                         
  -8   6   6        264.96        268.88         4.28 o                         
  -6   6   6        234.00        258.89         3.03 o                         
  -4   6   6        266.63        267.84         3.00 o                         
  -2   6   6        439.14        414.66         3.63 o                         
   0   6   6        627.54        648.52         4.48 o                         
   2   6   6          1.59          2.76         0.51 o                         
   4   6   6       1211.57       1232.39        19.98 o                         
   6   6   6       2498.06       2503.22        17.54 o                         
   8   6   6         53.59         58.13         1.71 o                         
  10   6   6        367.90        361.30         7.97 o                         
  -9   7   6         42.77         53.08         1.64 o                         
  -7   7   6         70.60         70.18         1.73 o                         
  -5   7   6        211.82        216.60         3.30 o                         
  -3   7   6         37.08         41.25         0.98 o                         
  -1   7   6        193.60        190.70         2.86 o                         
   1   7   6          4.64          3.90         0.58 o                         
   3   7   6          4.15          2.80         0.60 o                         
   5   7   6        219.53        232.16         5.77 o                         
   7   7   6         84.77         88.81         2.41 o                         
   9   7   6         49.13         58.03         1.72 o                         
  -8   8   6         86.03         97.43         2.55 o                         
  -6   8   6         23.58         24.07         1.25 o                         
  -4   8   6        112.59        113.45         2.83 o                         
  -2   8   6         58.66         71.53         1.38 o                         
   0   8   6        474.81        475.50        13.45 o                         
   2   8   6          4.41          6.62         0.69 o                         
   4   8   6          5.21          5.53         1.12 o                         
   6   8   6        411.92        422.03        14.80 o                         
  -5   9   6          2.74          0.75         1.62 o                         
  -3   9   6          8.09         10.68         1.50 o                         
  -1   9   6         10.41         10.95         1.68 o                         
   1   9   6          0.01         -0.59         1.32 o                         
   3   9   6         53.60         50.95         2.49 o                         
   5   9   6          0.15          0.16         1.10 o                         
  -2  10   6         59.56         65.42         2.76 o                         
   0  10   6        178.51        189.82        13.17 o                         
 -13   1   7         32.76         33.99         1.25 o                         
 -11   1   7          1.52          2.66         0.66 o                         
  -9   1   7        958.24        937.06         5.67 o                         
  -7   1   7        952.55       1044.54         5.84 o                         
  -5   1   7        839.23        994.12         9.57 o                         
  -3   1   7       3482.92       3419.96        22.09 o                         
  -1   1   7         14.29         23.93         1.09 o                         
   1   1   7       3071.62       2876.37        12.67 o                         
   3   1   7         73.57         87.85         1.29 o                         
   5   1   7       5606.31       5611.04        19.97 o                         
   7   1   7         25.12         13.20         0.64 o                         
   9   1   7        202.86        188.95         2.68 o                         
  11   1   7         43.39         35.21         1.54 o                         
 -14   2   7        294.33        329.19         6.67 o                         
 -12   2   7        392.13        381.88         6.36 o                         
 -10   2   7        788.44        751.18         7.40 o                         
  -8   2   7        162.30        156.26         1.95 o                         
  -6   2   7       3107.91       3264.59        18.43 o                         
  -4   2   7       1199.21       1242.00         7.31 o                         
  -2   2   7       3170.34       3209.65        21.31 o                         
   0   2   7       2445.85       2401.37        15.73 o                         
   2   2   7          2.08          4.27         0.54 o                         
   4   2   7       7533.82       7642.10        33.92 o                         
   6   2   7       1255.63       1207.07        11.12 o                         
   8   2   7       1833.37       1624.37        19.70 o                         
  10   2   7        145.75        137.47         3.43 o                         
  12   2   7         27.37         29.73         1.69 o                         
 -13   3   7          1.78          2.24         1.03 o                         
 -11   3   7         50.20         44.97         1.45 o                         
  -9   3   7        178.09        194.71         3.10 o                         
  -7   3   7         41.09         41.55         1.02 o                         
  -5   3   7        761.89        799.95         4.67 o                         
  -3   3   7         47.63         52.91         0.91 o                         
  -1   3   7       3950.16       3909.93        15.98 o                         
   1   3   7        207.42        217.40         2.40 o                         
   3   3   7        345.92        328.62         2.92 o                         
   5   3   7         24.57         21.97         0.86 o                         
   7   3   7        479.29        419.35         3.11 o                         
   9   3   7        157.39        138.73         2.54 o                         
  11   3   7         41.40         46.04         1.38 o                         
 -12   4   7         33.95         28.07         1.24 o                         
 -10   4   7        357.28        346.42         4.93 o                         
  -8   4   7        696.60        684.17         5.73 o                         
  -6   4   7        128.83        128.38         1.60 o                         
  -4   4   7        530.31        514.34         3.40 o                         
  -2   4   7       2420.50       2522.77        11.96 o                         
   0   4   7       1920.70       1978.14         7.73 o                         
   2   4   7       1488.73       1506.27        10.91 o                         
   4   4   7        257.62        308.79         3.57 o                         
   6   4   7        951.90        930.62         7.89 o                         
   8   4   7        561.16        505.94         4.96 o                         
  10   4   7          6.99         12.36         1.50 o                         
 -11   5   7         12.32          7.43         0.87 o                         
  -9   5   7        294.84        318.58         3.32 o                         
  -7   5   7         94.90         99.93         1.71 o                         
  -5   5   7        648.71        666.53         4.31 o                         
  -3   5   7        913.98        866.68         7.48 o                         
  -1   5   7         45.74         50.79         0.87 o                         
   1   5   7        691.56        757.95         7.32 o                         
   3   5   7        393.71        429.91         4.19 o                         
   5   5   7         97.34         67.85         1.50 o                         
   7   5   7         18.83         20.06         1.47 o                         
   9   5   7          5.93          3.92         1.14 o                         
 -10   6   7        400.03        368.32         5.15 o                         
  -8   6   7        360.11        335.21         6.07 o                         
  -6   6   7         74.50         63.04         1.32 o                         
  -4   6   7          0.97          0.28         0.42 o                         
  -2   6   7        270.00        293.03         3.08 o                         
   0   6   7        349.34        377.95         3.15 o                         
   2   6   7        762.49        747.44         5.99 o                         
   4   6   7       1168.66       1133.31        15.70 o                         
   6   6   7         15.97         15.29         1.78 o                         
   8   6   7         21.25         20.86         1.22 o                         
  10   6   7        322.34        331.17        11.02 o                         
  -9   7   7         25.60         30.90         1.38 o                         
  -7   7   7         80.43         88.76         2.23 o                         
  -5   7   7         47.24         45.96         1.07 o                         
  -3   7   7       1208.19       1170.38        15.42 o                         
  -1   7   7          0.76          0.18         0.48 o                         
   1   7   7        709.81        670.90         8.05 o                         
   3   7   7         60.27         59.46         1.53 o                         
   5   7   7         25.84         21.85         1.71 o                         
   7   7   7         55.73         58.23         1.66 o                         
  -8   8   7         13.94         16.03         1.45 o                         
  -6   8   7        513.87        497.60        10.48 o                         
  -4   8   7         80.80         74.25         1.94 o                         
  -2   8   7        478.57        474.01        13.02 o                         
   0   8   7          0.22          1.18         0.69 o                         
   2   8   7         68.42         62.61         1.64 o                         
   4   8   7         85.54         86.82         3.63 o                         
   6   8   7          8.89          7.39         2.12 o                         
  -5   9   7         10.04          6.20         1.87 o                         
  -3   9   7         23.95         18.45         1.70 o                         
  -1   9   7        353.27        300.52         8.26 o                         
   1   9   7         23.05         19.16         1.83 o                         
   3   9   7         34.35         36.66         2.30 o                         
 -14   0   8        127.05        133.64         4.46 o                         
 -12   0   8         61.38         73.55         2.63 o                         
 -10   0   8       1926.23       1942.08        34.89 o                         
  -8   0   8       1548.34       1525.70        21.72 o                         
  -6   0   8       6163.03       6260.26        79.36 o                         
  -4   0   8       1216.76       1270.38        11.70 o                         
  -2   0   8       1081.67       1039.99        18.27 o                         
   0   0   8       1259.66       1382.48         9.20 o                         
   2   0   8       2716.56       2892.92        21.09 o                         
   4   0   8       5128.32       5431.93        32.91 o                         
   6   0   8        534.62        457.77         6.14 o                         
   8   0   8        549.86        459.15         7.37 o                         
  10   0   8        720.95        662.84        14.64 o                         
  12   0   8         21.57         13.51         2.37 o                         
 -13   1   8         63.95         64.69         1.59 o                         
 -11   1   8        387.69        345.14         4.53 o                         
  -9   1   8         53.51         66.03         1.18 o                         
  -7   1   8        370.83        348.22         4.07 o                         
  -5   1   8        193.62        208.00         2.39 o                         
  -3   1   8       2614.78       2582.18        14.08 o                         
  -1   1   8       1246.46       1327.23        10.98 o                         
   1   1   8       2565.04       2675.68        12.33 o                         
   3   1   8       2295.20       2171.56         9.51 o                         
   5   1   8        278.78        276.48         2.59 o                         
   7   1   8       1326.62       1297.78         9.62 o                         
   9   1   8         82.52         76.01         1.77 o                         
  11   1   8        639.79        710.10         9.54 o                         
 -14   2   8         23.90         22.90         1.20 o                         
 -12   2   8         34.72         39.86         1.35 o                         
 -10   2   8       3390.56       3333.48        38.79 o                         
  -8   2   8       1214.31       1159.11         8.90 o                         
  -6   2   8        680.69        764.06         6.03 o                         
  -4   2   8       6780.85       7005.02        30.07 o                         
  -2   2   8        452.76        527.72         4.23 o                         
   0   2   8       2332.85       2421.19        13.51 o                         
   2   2   8       8461.56       9089.92        43.64 o                         
   4   2   8        287.02        286.55         2.58 o                         
   6   2   8        324.86        341.84         3.46 o                         
   8   2   8        888.63        869.43         9.15 o                         
  10   2   8        223.01        241.98         5.46 o                         
  12   2   8         36.91         37.53         1.75 o                         
 -13   3   8         68.69         67.49         2.53 o                         
 -11   3   8         76.13         81.32         1.90 o                         
  -9   3   8       1346.86       1296.99        33.50 o                         
  -7   3   8         98.33         95.30         1.50 o                         
  -5   3   8        574.05        482.25         3.22 o                         
  -3   3   8       1567.92       1463.86         7.44 o                         
  -1   3   8        139.02        151.70         1.63 o                         
   1   3   8       2516.51       2555.16        16.03 o                         
   3   3   8         61.93         45.02         1.02 o                         
   5   3   8        108.99         98.19         1.60 o                         
   7   3   8        946.19        894.96        10.49 o                         
   9   3   8        222.14        212.56         4.71 o                         
  11   3   8         32.26         23.81         1.25 o                         
 -12   4   8        106.66        114.18         2.54 o                         
 -10   4   8          1.10          3.97         1.01 o                         
  -8   4   8          0.23          0.49         0.53 o                         
  -6   4   8        130.26        136.09         1.72 o                         
  -4   4   8        247.98        231.66         2.71 o                         
  -2   4   8         29.94         28.00         0.70 o                         
   0   4   8        706.05        745.31         4.17 o                         
   2   4   8       1829.94       1980.61        14.92 o                         
   4   4   8         77.75         85.53         1.40 o                         
   6   4   8        758.44        744.81         9.87 o                         
   8   4   8          0.24          0.12         0.77 o                         
  10   4   8         62.66         71.73         1.86 o                         
 -11   5   8         85.31         88.11         1.86 o                         
  -9   5   8        472.23        446.04         9.21 o                         
  -7   5   8         30.70         30.43         0.97 o                         
  -5   5   8       1833.24       1921.54        20.87 o                         
  -3   5   8       1862.99       1905.06        18.50 o                         
  -1   5   8        480.90        511.75         4.89 o                         
   1   5   8         25.16         40.04         0.91 o                         
   3   5   8         17.37         16.93         0.67 o                         
   5   5   8        738.38        679.64        11.80 o                         
   7   5   8       1290.21       1227.39        13.95 o                         
   9   5   8        205.62        205.31         3.90 o                         
 -10   6   8          1.88          0.25         1.01 o                         
  -8   6   8        298.11        319.47         4.95 o                         
  -6   6   8         95.49        116.35         1.82 o                         
  -4   6   8        568.14        586.24         6.02 o                         
  -2   6   8        178.32        207.70         2.36 o                         
   0   6   8        317.63        337.57         3.17 o                         
   2   6   8        233.16        216.14         2.72 o                         
   4   6   8         26.03         21.45         1.15 o                         
   6   6   8        288.53        286.65         8.40 o                         
   8   6   8         52.89         38.31         1.61 o                         
  -9   7   8         38.43         38.79         1.63 o                         
  -7   7   8         15.04         13.04         0.84 o                         
  -5   7   8         98.12         85.44         1.49 o                         
  -3   7   8          2.14          4.17         0.56 o                         
  -1   7   8        197.61        166.52         2.21 o                         
   1   7   8        287.36        270.26         5.30 o                         
   3   7   8        223.80        213.15         2.80 o                         
   5   7   8        277.34        274.92        11.81 o                         
   7   7   8        275.66        280.49         6.47 o                         
  -8   8   8          0.40          0.23         1.02 o                         
  -6   8   8          8.29         10.22         1.28 o                         
  -4   8   8         15.80         18.66         0.91 o                         
  -2   8   8         90.74         85.49         2.38 o                         
   0   8   8         12.35          8.86         0.82 o                         
   2   8   8       1058.81       1055.14        40.20 o                         
   4   8   8        359.22        380.08         8.01 o                         
   6   8   8          9.12          7.02         2.25 o                         
  -5   9   8          7.85          6.29         1.94 o                         
  -3   9   8         19.72         20.91         1.79 o                         
  -1   9   8         42.15         45.69         2.40 o                         
   1   9   8          3.03          3.74         1.65 o                         
   3   9   8        178.46        178.09         6.81 o                         
 -13   1   9         20.24         28.62         1.22 o                         
 -11   1   9        388.43        408.06         3.69 o                         
  -9   1   9          6.89          7.35         0.64 o                         
  -7   1   9        631.02        626.57         4.99 o                         
  -5   1   9       2784.38       2890.78        19.29 o                         
  -3   1   9        650.82        588.69         4.54 o                         
  -1   1   9       3768.32       3817.37        21.68 o                         
   1   1   9       7069.35       7340.85        33.13 o                         
   3   1   9        225.97        262.36         2.36 o                         
   5   1   9         39.03         35.32         0.92 o                         
   7   1   9         63.88         65.94         1.16 o                         
   9   1   9         11.01          1.79         0.73 o                         
  11   1   9        104.77        105.93         2.81 o                         
 -14   2   9        227.00        245.47         8.21 o                         
 -12   2   9          0.50          3.04         0.89 o                         
 -10   2   9         25.75         16.42         0.91 o                         
  -8   2   9       1182.73       1211.63        10.39 o                         
  -6   2   9        368.99        363.92         3.04 o                         
  -4   2   9        768.73        800.41         4.68 o                         
  -2   2   9         22.53         44.71         0.90 o                         
   0   2   9        950.30       1096.30         7.88 o                         
   2   2   9          0.21          0.54         0.55 o                         
   4   2   9         46.91         38.58         0.98 o                         
   6   2   9        375.61        361.14         3.03 o                         
   8   2   9        300.69        248.57         3.52 o                         
  10   2   9        139.96        132.09         3.18 o                         
 -13   3   9         22.59         22.73         1.21 o                         
 -11   3   9        173.18        150.80         3.24 o                         
  -9   3   9         67.42         60.89         1.29 o                         
  -7   3   9        459.56        483.44         3.46 o                         
  -5   3   9       1164.71       1259.32         7.35 o                         
  -3   3   9        683.53        709.18         4.54 o                         
  -1   3   9        191.87        266.56         2.14 o                         
   1   3   9        261.63        180.86         1.82 o                         
   3   3   9         72.28         72.00         1.20 o                         
   5   3   9        521.93        516.82         4.26 o                         
   7   3   9         52.88         39.65         1.11 o                         
   9   3   9        138.24        159.81         3.82 o                         
  11   3   9         57.39         53.52         1.73 o                         
 -12   4   9          3.58          4.17         0.87 o                         
 -10   4   9          0.64          0.45         0.81 o                         
  -8   4   9        266.12        272.05         3.87 o                         
  -6   4   9       1084.98       1079.08        12.35 o                         
  -4   4   9        713.85        802.07         7.24 o                         
  -2   4   9         69.94         74.40         1.03 o                         
   0   4   9       4023.30       3914.13        23.42 o                         
   2   4   9          0.27          0.00         0.51 o                         
   4   4   9         60.08         56.31         1.10 o                         
   6   4   9       1580.97       1521.15        13.90 o                         
   8   4   9         98.71        109.65         2.56 o                         
  10   4   9         25.55         28.13         1.35 o                         
 -11   5   9         32.97         39.99         1.57 o                         
  -9   5   9        118.22        101.76         1.74 o                         
  -7   5   9        275.63        267.98         4.70 o                         
  -5   5   9         41.12         43.32         0.94 o                         
  -3   5   9        911.44        990.83         7.15 o                         
  -1   5   9         83.37        119.26         1.47 o                         
   1   5   9        746.03        701.05         4.69 o                         
   3   5   9        247.66        267.06         4.45 o                         
   5   5   9          7.92          2.50         0.91 o                         
   7   5   9         58.80         57.94         2.13 o                         
   9   5   9         30.30         35.11         1.80 o                         
 -10   6   9         13.32          9.39         1.15 o                         
  -8   6   9         49.48         51.12         1.29 o                         
  -6   6   9        495.86        490.86         6.16 o                         
  -4   6   9        190.60        165.37         2.59 o                         
  -2   6   9        322.70        340.64         4.44 o                         
   0   6   9        271.98        256.00         3.00 o                         
   2   6   9        406.85        406.29         6.64 o                         
   4   6   9          0.15          1.11         1.00 o                         
   6   6   9        559.72        617.75        24.14 o                         
   8   6   9          7.00          7.38         2.56 o                         
  -9   7   9         80.39         93.51         3.31 o                         
  -7   7   9        219.75        203.13         4.20 o                         
  -5   7   9       1325.45       1281.50        18.95 o                         
  -3   7   9         58.99         54.84         1.20 o                         
  -1   7   9         74.70         72.91         1.53 o                         
   1   7   9        317.52        338.59         4.67 o                         
   3   7   9         58.57         62.35         2.16 o                         
   7   7   9          2.21          6.52         2.63 o                         
  -8   8   9         20.15         21.26         1.65 o                         
  -6   8   9          5.74          4.60         1.13 o                         
  -4   8   9         15.51         18.55         1.02 o                         
  -2   8   9        790.24        788.85        15.07 o                         
   0   8   9        287.85        271.44         5.31 o                         
   2   8   9        192.36        216.44         4.69 o                         
   4   8   9        252.28        259.42         5.83 o                         
   6   8   9        119.18        119.80         6.76 o                         
  -5   9   9        129.76        127.02         6.73 o                         
  -3   9   9         10.77         10.02         1.56 o                         
  -1   9   9         46.90         45.09         2.26 o                         
   1   9   9        616.29        607.68        28.30 o                         
   3   9   9          3.22          2.11         1.52 o                         
 -14   0  10        185.82        204.39         6.06 o                         
 -12   0  10         62.14         51.76         1.84 o                         
 -10   0  10       3014.54       2848.22        30.05 o                         
  -8   0  10       1904.13       1998.09        15.30 o                         
  -6   0  10       1894.88       1978.35        18.21 o                         
  -4   0  10          0.07          1.63         0.71 o                         
  -2   0  10         52.99         48.63         1.51 o                         
   0   0  10        547.95        685.15         6.46 o                         
   2   0  10      14258.45      15016.88        68.51 o                         
   4   0  10       2350.17       2304.47        16.76 o                         
   6   0  10        310.66        348.67         4.68 o                         
   8   0  10       2288.72       2214.94        36.27 o                         
  10   0  10       1026.78        970.82        19.26 o                         
 -13   1  10         55.11         56.58         1.53 o                         
 -11   1  10        259.97        270.80         3.03 o                         
  -9   1  10        123.03        105.81         1.50 o                         
  -7   1  10       1210.69       1300.31        14.51 o                         
  -5   1  10        647.04        667.80         4.56 o                         
  -3   1  10          0.26          2.37         0.47 o                         
  -1   1  10       6095.36       6321.19        34.74 o                         
   1   1  10         58.96         54.43         1.16 o                         
   3   1  10       2379.28       2481.32        10.83 o                         
   5   1  10        674.19        678.58         5.63 o                         
   7   1  10        248.46        295.53         4.38 o                         
   9   1  10        170.13        154.32         3.34 o                         
  11   1  10        302.85        318.73         7.02 o                         
 -14   2  10        127.12        137.97         3.70 o                         
 -12   2  10         11.99         11.99         1.10 o                         
 -10   2  10         18.80         21.80         0.94 o                         
  -8   2  10         98.23         84.63         1.37 o                         
  -6   2  10       1929.67       1940.79        11.86 o                         
  -4   2  10        668.23        681.00         5.17 o                         
  -2   2  10       1237.37       1194.98         6.78 o                         
   0   2  10       1320.23       1272.84         6.74 o                         
   2   2  10         79.21         95.40         1.30 o                         
   4   2  10        564.29        596.02         6.20 o                         
   6   2  10        819.00        843.62         6.36 o                         
   8   2  10         77.15         93.20         1.71 o                         
  10   2  10          1.20          0.35         0.99 o                         
 -13   3  10         47.50         49.62         1.61 o                         
 -11   3  10         10.35         14.84         1.09 o                         
  -9   3  10        898.16        916.54        12.70 o                         
  -7   3  10         29.87         31.41         0.82 o                         
  -5   3  10        777.87        710.95         6.84 o                         
  -3   3  10        223.99        276.48         2.15 o                         
  -1   3  10        962.77        968.33         5.29 o                         
   1   3  10        147.37        151.27         1.73 o                         
   3   3  10         89.50         95.36         1.57 o                         
   5   3  10        356.78        367.40         3.35 o                         
   7   3  10        280.96        246.55         3.24 o                         
   9   3  10          0.83         -0.10         1.02 o                         
  11   3  10        320.75        370.50         8.22 o                         
 -12   4  10         40.07         30.89         1.25 o                         
 -10   4  10         14.03          7.30         0.84 o                         
  -8   4  10         56.42         54.47         1.13 o                         
  -6   4  10          4.64          3.38         0.50 o                         
  -4   4  10         64.15         51.58         0.97 o                         
  -2   4  10        219.90        198.28         2.20 o                         
   0   4  10        376.32        327.87         4.48 o                         
   2   4  10        267.17        299.47         3.09 o                         
   4   4  10        831.60        873.31         7.04 o                         
   6   4  10       2226.86       2384.17        28.99 o                         
   8   4  10         74.56         65.59         2.05 o                         
  10   4  10         94.31         96.29         3.05 o                         
 -11   5  10         57.14         59.18         1.56 o                         
  -9   5  10        733.54        722.43        13.18 o                         
  -7   5  10        867.88        859.49        13.45 o                         
  -5   5  10        812.95        794.78         7.49 o                         
  -3   5  10        120.43        118.12         1.33 o                         
  -1   5  10        101.86        125.83         1.47 o                         
   1   5  10        308.09        325.08         3.26 o                         
   3   5  10        822.68        823.76        13.59 o                         
   5   5  10        433.38        390.63         9.24 o                         
   7   5  10          2.05          2.81         1.56 o                         
   9   5  10        311.99        320.80         8.78 o                         
 -10   6  10         16.86         16.65         1.76 o                         
  -8   6  10        149.49        123.73         2.84 o                         
  -6   6  10        250.25        253.88         4.53 o                         
  -4   6  10        118.17        145.01         2.06 o                         
  -2   6  10         44.88         33.98         1.02 o                         
   0   6  10        942.58        982.43        25.07 o                         
   2   6  10        245.25        209.65         3.85 o                         
   4   6  10        115.05        103.39         7.51 o                         
   6   6  10        302.62        305.83        13.13 o                         
   8   6  10        167.61        176.95         5.61 o                         
  -9   7  10        111.62        107.80         5.11 o                         
  -7   7  10        108.73        132.69         3.61 o                         
  -5   7  10          3.03          6.42         0.77 o                         
  -3   7  10        439.49        409.06         9.15 o                         
  -1   7  10         94.85         83.53         2.66 o                         
   1   7  10         36.96         41.55         1.35 o                         
   3   7  10       1025.78        985.63        61.11 o                         
   7   7  10          6.48          7.40         2.69 o                         
  -6   8  10        135.40        120.82         4.73 o                         
  -4   8  10         33.65         22.37         1.72 o                         
  -2   8  10          9.75          8.21         1.17 o                         
   0   8  10        427.84        435.58        11.23 o                         
   2   8  10         68.82         64.67         2.49 o                         
   4   8  10        153.51        170.22         8.04 o                         
  -3   9  10         86.41         94.48         5.00 o                         
  -1   9  10         12.66          8.26         1.58 o                         
   1   9  10        218.03        222.27        20.60 o                         
 -13   1  11          1.78          3.83         0.94 o                         
 -11   1  11         51.84         36.56         1.19 o                         
  -9   1  11        360.04        326.15         5.55 o                         
  -7   1  11         28.88         29.90         0.98 o                         
  -5   1  11         71.32         54.14         1.21 o                         
  -3   1  11       2147.79       2175.44        16.56 o                         
  -1   1  11          0.39          0.85         0.88 o                         
   1   1  11       2330.80       2574.37        20.63 o                         
   3   1  11        680.63        672.07         5.67 o                         
   5   1  11       1480.32       1467.90         8.56 o                         
   7   1  11        456.19        442.50         4.46 o                         
   9   1  11          2.23          4.44         1.00 o                         
  11   1  11        339.50        348.23         8.92 o                         
 -12   2  11         13.08          4.37         1.11 o                         
 -10   2  11         79.65        108.31         1.85 o                         
  -8   2  11         27.54         26.03         0.81 o                         
  -6   2  11       2520.04       2429.06        27.83 o                         
  -4   2  11          4.34          3.20         0.46 o                         
  -2   2  11        617.62        671.48         4.06 o                         
   0   2  11       2234.64       2460.42        14.42 o                         
   2   2  11       1720.29       1697.18        11.17 o                         
   4   2  11        787.64        822.53         6.71 o                         
   6   2  11        474.00        425.92         6.35 o                         
   8   2  11        838.67        733.84        16.81 o                         
  10   2  11        173.80        205.81         3.47 o                         
 -13   3  11         27.51         39.10         1.47 o                         
 -11   3  11         41.30         38.80         1.45 o                         
  -9   3  11       1453.53       1389.07        23.61 o                         
  -7   3  11        166.96        161.38         2.02 o                         
  -5   3  11       2151.42       2189.21        21.59 o                         
  -3   3  11        243.61        315.86         2.82 o                         
  -1   3  11         97.70        101.95         1.50 o                         
   1   3  11        350.38        384.35         3.05 o                         
   3   3  11          0.26          0.93         0.41 o                         
   5   3  11          4.01          4.08         0.57 o                         
   7   3  11         39.15         41.97         1.32 o                         
   9   3  11          1.71          3.10         1.44 o                         
 -12   4  11        146.88        148.74         3.42 o                         
 -10   4  11        306.54        320.53         5.97 o                         
  -8   4  11         84.61         80.57         1.44 o                         
  -6   4  11         94.11        101.60         1.38 o                         
  -4   4  11       1471.99       1408.37        10.10 o                         
  -2   4  11        413.12        392.53         3.41 o                         
   0   4  11        146.38        171.72         1.90 o                         
   2   4  11          9.52         12.73         0.65 o                         
   4   4  11       1555.37       1562.44        22.77 o                         
   6   4  11        228.08        224.34         3.40 o                         
   8   4  11         37.81         34.70         2.22 o                         
  10   4  11        168.40        192.52         5.84 o                         
 -11   5  11          7.31          6.90         1.05 o                         
  -9   5  11         83.04         87.83         2.09 o                         
  -7   5  11          0.03          0.26         0.53 o                         
  -5   5  11        697.11        687.07         8.23 o                         
  -3   5  11         81.16         82.61         1.18 o                         
  -1   5  11        200.52        183.45         2.03 o                         
   1   5  11        448.32        397.95         5.82 o                         
   3   5  11         26.34         18.42         1.44 o                         
   5   5  11          7.05          5.01         1.56 o                         
   7   5  11         90.85         93.89         3.76 o                         
   9   5  11        180.18        195.44        10.79 o                         
 -10   6  11          6.11          3.82         0.97 o                         
  -8   6  11         70.35         64.02         1.52 o                         
  -6   6  11        575.87        525.85         5.82 o                         
  -4   6  11        675.35        659.75         7.62 o                         
  -2   6  11        314.51        324.25         3.53 o                         
   0   6  11        166.49        163.85         3.12 o                         
   2   6  11        246.43        253.98         4.82 o                         
   4   6  11        375.64        415.56        11.62 o                         
   6   6  11         21.00         21.73         2.01 o                         
   8   6  11          4.45          3.93         1.58 o                         
  -9   7  11        147.09        187.59         6.59 o                         
  -7   7  11         21.75         17.91         2.00 o                         
  -5   7  11         19.17         20.47         0.97 o                         
  -3   7  11         48.36         38.05         1.21 o                         
  -1   7  11         33.06         29.19         1.19 o                         
   1   7  11       1151.85       1123.42        23.93 o                         
   3   7  11        446.73        426.48        15.07 o                         
   5   7  11         10.32          3.79         2.06 o                         
  -4   8  11         45.17         43.73         3.31 o                         
  -2   8  11         26.58         39.37         3.41 o                         
   0   8  11          9.12         10.32         1.66 o                         
   2   8  11         17.44         19.25         1.93 o                         
   4   8  11         90.67        102.55         6.35 o                         
  -3   9  11          4.27          5.75         1.39 o                         
  -1   9  11        261.25        263.41        15.17 o                         
   1   9  11         13.94         16.65         2.80 o                         
 -12   0  12          7.78          8.85         1.20 o                         
 -10   0  12       1101.53       1082.09        15.38 o                         
  -8   0  12        158.94        161.00         2.68 o                         
  -6   0  12        934.16        959.83        18.15 o                         
  -4   0  12       1480.17       1467.44        15.17 o                         
  -2   0  12         50.04         59.47         1.65 o                         
   0   0  12       1423.03       1493.70         9.92 o                         
   2   0  12        449.76        466.10         4.77 o                         
   4   0  12        282.30        292.09         3.55 o                         
   6   0  12       1016.67        932.82        17.26 o                         
   8   0  12        180.66        225.15         7.24 o                         
  10   0  12        424.02        386.42        10.22 o                         
 -13   1  12        248.85        264.78         4.77 o                         
 -11   1  12         63.04         81.64         1.59 o                         
  -9   1  12        222.11        200.17         2.98 o                         
  -7   1  12       1347.05       1339.74        15.47 o                         
  -5   1  12        286.47        250.38         2.61 o                         
  -3   1  12        332.79        344.10         2.57 o                         
  -1   1  12        802.75        760.29         4.95 o                         
   1   1  12          6.71          2.22         0.55 o                         
   3   1  12        142.43        163.41         2.29 o                         
   5   1  12       1234.03       1179.52         8.96 o                         
   7   1  12         47.72         63.15         1.60 o                         
   9   1  12         52.14         47.57         1.65 o                         
 -12   2  12          0.60          0.94         1.07 o                         
 -10   2  12         26.75         24.80         0.90 o                         
  -8   2  12         17.30         16.82         0.71 o                         
  -6   2  12        437.36        422.02         5.77 o                         
  -4   2  12        789.80        841.90         7.41 o                         
  -2   2  12          9.72          9.18         0.62 o                         
   0   2  12        439.57        428.60         3.83 o                         
   2   2  12        185.91        196.71         2.41 o                         
   4   2  12        195.01        190.44         2.30 o                         
   6   2  12       1450.32       1481.22        14.44 o                         
   8   2  12        528.55        521.86        10.43 o                         
  10   2  12         45.41         37.12         1.48 o                         
 -13   3  12         23.92         26.54         1.34 o                         
 -11   3  12         33.51         25.63         1.26 o                         
  -9   3  12        423.38        396.10         5.51 o                         
  -7   3  12       1575.66       1584.90        12.39 o                         
  -5   3  12       1614.42       1582.74        16.51 o                         
  -3   3  12       1740.64       1761.77        17.71 o                         
  -1   3  12       1007.17       1137.29        12.47 o                         
   1   3  12         39.37         35.20         1.07 o                         
   3   3  12        407.87        431.67         3.97 o                         
   5   3  12        142.35        156.89         2.35 o                         
   7   3  12        181.95        181.00         4.14 o                         
   9   3  12        372.63        372.20         7.85 o                         
 -12   4  12          8.34          6.97         1.06 o                         
 -10   4  12        147.56        161.79         3.43 o                         
  -8   4  12         13.08         15.90         0.85 o                         
  -6   4  12         66.14         66.57         1.25 o                         
  -4   4  12         36.72         42.23         0.88 o                         
  -2   4  12        174.11        167.79         1.76 o                         
   0   4  12          0.22          0.12         0.46 o                         
   2   4  12       2007.20       2008.09        18.77 o                         
   4   4  12        261.60        252.36         3.65 o                         
   6   4  12        154.13        134.61         3.99 o                         
   8   4  12          1.94          0.57         1.34 o                         
 -11   5  12         73.06         62.13         1.96 o                         
  -9   5  12         22.96         21.38         1.07 o                         
  -7   5  12         38.22         26.28         0.94 o                         
  -5   5  12       1551.48       1559.07        21.45 o                         
  -3   5  12          0.46          0.78         0.43 o                         
  -1   5  12        345.26        354.40         5.89 o                         
   1   5  12        223.62        201.31         3.23 o                         
   3   5  12       1009.95       1048.60        21.60 o                         
   5   5  12        128.55        129.22         4.74 o                         
   7   5  12        400.62        411.61        26.17 o                         
 -10   6  12        230.86        286.87         5.72 o                         
  -8   6  12        142.54        142.26         3.46 o                         
  -6   6  12        573.30        520.94         9.23 o                         
  -4   6  12        103.92        130.67         2.25 o                         
  -2   6  12        358.30        333.96         4.74 o                         
   0   6  12       1909.49       1830.04        74.72 o                         
   2   6  12       1839.69       1768.44        21.17 o                         
   4   6  12        387.48        386.52        12.03 o                         
   6   6  12        711.80        737.77        12.44 o                         
  -9   7  12         15.17         19.92         1.40 o                         
  -7   7  12         30.45         36.84         1.68 o                         
  -5   7  12        378.80        355.00         7.01 o                         
  -3   7  12         19.82         28.81         1.28 o                         
  -1   7  12         21.55         24.31         1.51 o                         
   1   7  12        335.23        367.24         8.78 o                         
   3   7  12          0.06          0.28         1.11 o                         
   5   7  12        159.46        155.75         6.95 o                         
  -4   8  12          0.15          0.45         1.62 o                         
  -2   8  12         21.71         22.75         2.82 o                         
   0   8  12         61.08         54.99         2.66 o                         
   2   8  12         51.05         51.43         2.76 o                         
   4   8  12         34.68         30.09         2.08 o                         
  -1   9  12        157.15        144.57         7.87 o                         
 -13   1  13         34.22         37.40         1.21 o                         
 -11   1  13        121.16        161.91         3.47 o                         
  -9   1  13        639.29        587.18         6.88 o                         
  -7   1  13         12.96         13.99         0.74 o                         
  -5   1  13        205.10        219.65         3.13 o                         
  -3   1  13        168.02        193.77         2.02 o                         
  -1   1  13          6.64          4.86         0.56 o                         
   1   1  13          4.54         19.58         0.68 o                         
   3   1  13       3277.99       3083.35        16.50 o                         
   5   1  13        448.79        491.58         6.47 o                         
   7   1  13        700.68        676.42        11.60 o                         
   9   1  13         36.50         24.44         1.36 o                         
 -12   2  13        447.69        419.66         6.20 o                         
 -10   2  13         62.36         53.93         1.23 o                         
  -8   2  13         89.34         93.63         1.72 o                         
  -6   2  13         70.26         64.61         1.14 o                         
  -4   2  13        332.51        352.74         5.42 o                         
  -2   2  13        191.31        191.30         2.72 o                         
   0   2  13        233.11        235.80         3.46 o                         
   2   2  13        462.60        465.89         4.71 o                         
   4   2  13       4185.09       3961.97        57.85 o                         
   6   2  13         17.95         19.35         1.10 o                         
   8   2  13         37.05         40.33         1.88 o                         
  10   2  13          1.20          0.98         1.08 o                         
 -13   3  13         34.35         35.90         1.46 o                         
 -11   3  13         12.59          9.82         1.14 o                         
  -9   3  13         62.43         57.99         1.36 o                         
  -7   3  13         93.74        106.69         2.03 o                         
  -5   3  13       1707.79       1706.35        12.43 o                         
  -3   3  13        653.45        619.35         8.25 o                         
  -1   3  13        110.43        107.82         1.85 o                         
   1   3  13        466.86        466.94         8.21 o                         
   3   3  13         71.37         56.04         1.05 o                         
   5   3  13       2043.91       2201.97        25.27 o                         
   7   3  13        155.19        172.60         5.02 o                         
   9   3  13          0.01         -0.06         1.57 o                         
 -12   4  13        100.45        124.22         3.43 o                         
 -10   4  13         69.51         84.40         2.09 o                         
  -8   4  13        761.85        778.68         8.61 o                         
  -6   4  13        543.97        570.15         6.03 o                         
  -4   4  13        133.54        138.01         1.81 o                         
  -2   4  13         17.94         22.56         0.83 o                         
   0   4  13        731.56        723.04         6.86 o                         
   2   4  13          6.27          3.28         0.80 o                         
   4   4  13        129.80        126.21         3.45 o                         
   6   4  13         24.61         18.21         1.47 o                         
   8   4  13          1.55          3.39         1.46 o                         
 -11   5  13        155.29        170.42         4.30 o                         
  -9   5  13        165.00        154.92         3.53 o                         
  -7   5  13         19.13         24.32         0.90 o                         
  -5   5  13        825.65        787.15        10.76 o                         
  -3   5  13        379.38        349.90         4.04 o                         
  -1   5  13        192.07        172.36         2.84 o                         
   1   5  13        148.03        135.41         3.34 o                         
   3   5  13        782.68        736.22         9.78 o                         
   5   5  13         59.12         64.77         2.23 o                         
   7   5  13          2.63          3.05         1.57 o                         
 -10   6  13          0.88          1.42         0.95 o                         
  -8   6  13        205.36        227.29         3.86 o                         
  -6   6  13         59.23         40.37         1.35 o                         
  -4   6  13          2.99          0.15         0.62 o                         
  -2   6  13         62.82         79.79         1.60 o                         
   0   6  13        137.20        126.41         4.55 o                         
   2   6  13          1.68          0.71         1.51 o                         
   4   6  13          4.71          5.67         1.51 o                         
   6   6  13          5.92          6.36         1.74 o                         
  -7   7  13        181.24        165.08         9.20 o                         
  -5   7  13          3.88          4.05         0.80 o                         
  -3   7  13          8.72         16.12         1.13 o                         
  -1   7  13          4.27          1.95         1.11 o                         
   1   7  13         35.40         38.44         1.82 o                         
   3   7  13         60.75         52.64         2.64 o                         
   5   7  13        149.91        162.41         8.31 o                         
  -6   8  13        403.86        394.44        17.82 o                         
  -4   8  13         38.62         40.98         2.14 o                         
  -2   8  13          6.95          5.84         1.12 o                         
   0   8  13         11.04         11.17         1.33 o                         
   2   8  13          0.42          3.75         1.30 o                         
 -12   0  14        231.41        280.46         8.07 o                         
 -10   0  14          4.97          1.01         0.79 o                         
  -8   0  14       1432.45       1399.00        18.08 o                         
  -6   0  14        412.44        400.57         7.23 o                         
  -4   0  14        415.54        444.94         8.40 o                         
  -2   0  14         54.33         55.62         1.60 o                         
   0   0  14         57.04         74.96         1.75 o                         
   2   0  14       2319.45       2355.85        17.64 o                         
   4   0  14         12.01         12.15         0.90 o                         
   6   0  14        242.53        256.35         5.43 o                         
   8   0  14        477.85        567.00        14.73 o                         
 -13   1  14         15.00         13.57         0.97 o                         
 -11   1  14         13.94         10.29         0.91 o                         
  -9   1  14         37.33         37.46         1.08 o                         
  -7   1  14        471.67        497.13         6.67 o                         
  -5   1  14        404.56        398.22         3.69 o                         
  -3   1  14       2058.84       2025.30        19.97 o                         
  -1   1  14        335.87        297.16         5.87 o                         
   1   1  14          2.17          0.53         0.42 o                         
   3   1  14          5.98         11.84         0.80 o                         
   5   1  14        183.15        188.04         2.46 o                         
   7   1  14         51.89         64.21         1.96 o                         
   9   1  14        163.34        164.60         6.57 o                         
 -12   2  14         39.59         44.88         1.61 o                         
 -10   2  14         64.94         50.14         1.27 o                         
  -8   2  14         96.47         88.15         1.57 o                         
  -6   2  14         45.07         55.92         1.13 o                         
  -4   2  14         15.69         14.90         0.69 o                         
  -2   2  14       1012.67       1047.09         9.55 o                         
   0   2  14        219.13        229.72         3.05 o                         
   2   2  14        908.00        863.52         6.85 o                         
   4   2  14        244.15        252.44         3.47 o                         
   6   2  14        405.14        395.64         7.08 o                         
   8   2  14          5.56          4.92         1.18 o                         
 -11   3  14          4.02         10.97         1.12 o                         
  -9   3  14         34.89         48.40         1.25 o                         
  -7   3  14          2.82          2.42         0.60 o                         
  -5   3  14        728.22        733.44         5.05 o                         
  -3   3  14          0.06         -0.14         0.57 o                         
  -1   3  14       3605.05       3440.44        24.14 o                         
   1   3  14        108.07        125.96         1.97 o                         
   3   3  14        660.21        639.29        10.87 o                         
   5   3  14        496.31        460.21         6.90 o                         
   7   3  14         35.16         24.67         1.65 o                         
   9   3  14         24.95         19.92         1.93 o                         
 -12   4  14         26.33         37.49         1.66 o                         
 -10   4  14         86.76         74.61         2.20 o                         
  -8   4  14        209.26        209.10         3.95 o                         
  -6   4  14       2371.05       2292.30        38.44 o                         
  -4   4  14       1467.42       1415.27        16.50 o                         
  -2   4  14         55.69         66.52         1.24 o                         
   0   4  14       3675.71       3814.70        40.37 o                         
   2   4  14       2831.57       2756.81        50.38 o                         
   4   4  14          0.59          1.90         1.04 o                         
   6   4  14        501.59        483.74        10.24 o                         
   8   4  14         43.59         39.74         2.39 o                         
 -11   5  14         19.16         22.04         1.30 o                         
  -9   5  14          4.57         10.47         1.10 o                         
  -7   5  14         16.95         22.10         1.11 o                         
  -5   5  14        358.01        305.94         4.42 o                         
  -3   5  14       1422.84       1375.96        23.20 o                         
  -1   5  14        250.42        273.32         6.17 o                         
   1   5  14         77.03         73.82         2.38 o                         
   3   5  14       1477.39       1580.12        40.06 o                         
   5   5  14         67.96         89.74         2.56 o                         
   7   5  14        140.91        171.61         5.59 o                         
 -10   6  14         55.67         61.42         2.02 o                         
  -8   6  14          4.47          1.77         0.90 o                         
  -6   6  14          0.21          1.02         0.78 o                         
  -4   6  14          0.21          0.49         0.81 o                         
  -2   6  14        224.83        215.79         4.68 o                         
   0   6  14         30.59         36.69         1.75 o                         
   2   6  14          7.89         21.31         1.50 o                         
   4   6  14         67.69         75.51         2.79 o                         
   6   6  14          5.35          4.64         2.14 o                         
  -7   7  14         15.39         18.70         1.21 o                         
  -5   7  14         10.56         13.90         0.99 o                         
  -3   7  14         38.87         41.48         1.76 o                         
  -1   7  14         90.93         85.46         2.86 o                         
   1   7  14        148.09        158.98         3.71 o                         
   3   7  14        363.27        379.21         8.24 o                         
  -4   8  14         14.08         16.21         1.70 o                         
  -2   8  14         20.42         18.63         1.48 o                         
   0   8  14        102.20         87.88         3.17 o                         
   2   8  14        263.67        254.89         9.52 o                         
 -13   1  15        120.93        129.30         3.63 o                         
 -11   1  15         76.91         76.11         2.29 o                         
  -9   1  15         25.66         25.99         0.90 o                         
  -7   1  15        118.68        118.38         2.49 o                         
  -5   1  15        929.96        936.38         8.26 o                         
  -3   1  15        415.71        417.67         4.29 o                         
  -1   1  15        655.75        661.86         8.31 o                         
   1   1  15        471.49        495.20         4.45 o                         
   3   1  15         28.95         26.92         0.94 o                         
   5   1  15        702.11        706.91         5.81 o                         
   7   1  15        755.03        804.07        14.17 o                         
   9   1  15          5.78          4.06         1.64 o                         
 -12   2  15         13.71         15.72         0.97 o                         
 -10   2  15          6.14          5.55         0.66 o                         
  -8   2  15        450.67        434.00         6.58 o                         
  -6   2  15         32.77         30.47         0.99 o                         
  -4   2  15        167.48        175.59         2.04 o                         
  -2   2  15         13.71         14.34         0.77 o                         
   0   2  15        620.86        622.87         6.40 o                         
   2   2  15        358.16        378.01         5.44 o                         
   4   2  15       1005.44        975.49        11.97 o                         
   6   2  15         72.31         95.75         2.80 o                         
   8   2  15         63.14         47.76         2.25 o                         
 -11   3  15          3.76          2.74         0.97 o                         
  -9   3  15          6.88          3.40         0.70 o                         
  -7   3  15        104.48         88.12         1.71 o                         
  -5   3  15         64.43         63.68         1.39 o                         
  -3   3  15        803.55        802.40         6.11 o                         
  -1   3  15         39.91         41.53         1.42 o                         
   1   3  15       1104.42       1087.76        16.30 o                         
   3   3  15         87.54        106.24         2.02 o                         
   5   3  15         56.94         59.27         1.83 o                         
   7   3  15        547.41        588.98        20.74 o                         
 -10   4  15         37.66         49.24         1.59 o                         
  -8   4  15          0.44          0.13         0.73 o                         
  -6   4  15         19.29         13.75         0.86 o                         
  -4   4  15        838.52        775.64         7.69 o                         
  -2   4  15       1081.97       1129.36        18.36 o                         
   0   4  15         94.42         97.44         2.19 o                         
   2   4  15        232.53        220.07         4.27 o                         
   4   4  15        244.90        232.54         5.10 o                         
   6   4  15          3.52          5.06         1.24 o                         
  -9   5  15        387.82        417.63        10.03 o                         
  -7   5  15        341.24        321.53        10.51 o                         
  -5   5  15         61.02         68.03         1.84 o                         
  -3   5  15        569.96        593.29         7.45 o                         
  -1   5  15         57.15         60.71         1.70 o                         
   1   5  15         37.53         30.65         1.67 o                         
   3   5  15         15.86         13.14         1.82 o                         
   5   5  15         32.33         29.72         1.46 o                         
   7   5  15         54.16         56.69         2.70 o                         
  -8   6  15         53.03         53.23         2.42 o                         
  -6   6  15         16.10         17.75         1.06 o                         
  -4   6  15        538.73        536.95         9.72 o                         
  -2   6  15          1.62          7.22         0.87 o                         
   0   6  15          0.51          0.33         0.85 o                         
   2   6  15          6.15          6.57         1.25 o                         
   4   6  15         12.05         11.50         1.65 o                         
  -7   7  15         22.60         25.74         1.34 o                         
  -5   7  15         68.67         67.23         2.25 o                         
  -3   7  15          1.02          0.25         1.09 o                         
  -1   7  15         12.08          8.73         1.27 o                         
   1   7  15        501.57        497.66        22.64 o                         
   3   7  15         60.24         61.94         4.10 o                         
  -4   8  15         33.09         37.00         2.12 o                         
  -2   8  15        146.27        158.67         5.02 o                         
   0   8  15        162.09        148.07         7.12 o                         
 -12   0  16        128.93        117.46         3.56 o                         
 -10   0  16         54.57         75.20         2.37 o                         
  -8   0  16       1584.04       1432.92        33.25 o                         
  -6   0  16          7.89          8.92         1.16 o                         
  -4   0  16       1256.73       1273.12        57.28 o                         
  -2   0  16       4156.59       4240.69        78.65 o                         
   0   0  16        145.82        166.29         3.45 o                         
   2   0  16        466.41        488.17         9.55 o                         
   4   0  16         74.82         81.22         2.66 o                         
   6   0  16       1415.30       1403.69        36.83 o                         
   8   0  16         98.88        115.08         4.31 o                         
 -11   1  16         15.63         18.10         1.22 o                         
  -9   1  16        141.79        146.42         2.71 o                         
  -7   1  16        834.67        801.12         9.69 o                         
  -5   1  16        125.40        125.61         1.80 o                         
  -3   1  16          1.68          0.33         0.56 o                         
  -1   1  16        122.57        124.42         2.33 o                         
   1   1  16         37.18         31.18         0.87 o                         
   3   1  16          7.12          8.40         0.75 o                         
   5   1  16         30.63         30.20         1.25 o                         
   7   1  16         23.46         23.65         1.89 o                         
 -12   2  16          0.40          1.10         0.80 o                         
 -10   2  16          4.10         11.72         0.74 o                         
  -8   2  16        107.54         96.52         1.58 o                         
  -6   2  16       1548.28       1469.16        21.31 o                         
  -4   2  16        930.31        937.13        12.25 o                         
  -2   2  16          0.71          0.74         0.54 o                         
   0   2  16       1157.88       1146.17        20.29 o                         
   2   2  16        260.77        229.53         2.94 o                         
   4   2  16         74.15         61.45         1.67 o                         
   6   2  16         10.62         18.80         1.33 o                         
   8   2  16         16.72         22.53         2.00 o                         
 -11   3  16         14.88         17.22         0.98 o                         
  -9   3  16         42.31         35.65         1.12 o                         
  -7   3  16        164.88        162.05         2.14 o                         
  -5   3  16        237.65        203.03         3.45 o                         
  -3   3  16       3720.32       3695.31        33.78 o                         
  -1   3  16        146.56        157.35         2.27 o                         
   1   3  16       1482.24       1387.73        16.76 o                         
   3   3  16       1832.38       1748.96        36.30 o                         
   5   3  16        124.70        133.81         3.41 o                         
   7   3  16        129.97        128.65         4.46 o                         
 -10   4  16          0.77          1.18         0.94 o                         
  -8   4  16         21.32         13.43         0.93 o                         
  -6   4  16         43.72         36.24         1.00 o                         
  -4   4  16         17.83         23.87         0.95 o                         
  -2   4  16         56.97         74.62         1.59 o                         
   0   4  16        275.89        298.32         4.71 o                         
   2   4  16         41.94         52.80         1.93 o                         
   4   4  16          7.01          5.16         1.12 o                         
   6   4  16        183.42        211.22         5.58 o                         
  -9   5  16         60.93         63.04         1.80 o                         
  -7   5  16         77.44         86.60         2.29 o                         
  -5   5  16         19.10         16.52         1.03 o                         
  -3   5  16        181.49        170.81         3.65 o                         
  -1   5  16       1946.61       1931.67        33.06 o                         
   1   5  16          0.11          0.58         0.88 o                         
   3   5  16        473.10        498.07        29.46 o                         
   5   5  16          0.60          0.33         0.97 o                         
  -8   6  16         42.21         41.56         1.57 o                         
  -6   6  16        267.08        273.86         7.77 o                         
  -4   6  16        814.55        857.28        19.37 o                         
  -2   6  16          8.37          7.07         0.87 o                         
   0   6  16        239.06        253.77         6.29 o                         
   2   6  16         20.38         15.40         1.44 o                         
   4   6  16          3.53          4.92         1.61 o                         
  -5   7  16          5.52          7.76         1.08 o                         
  -3   7  16         24.90         33.19         1.54 o                         
  -1   7  16          0.43         -0.07         1.07 o                         
   1   7  16          8.61         11.06         1.37 o                         
 -11   1  17         59.06         67.64         1.89 o                         
  -9   1  17        395.34        361.77         5.82 o                         
  -7   1  17         12.20         15.17         0.79 o                         
  -5   1  17         43.10         44.68         1.25 o                         
  -3   1  17        102.06         78.63         2.76 o                         
  -1   1  17        148.97        167.83         4.43 o                         
   1   1  17          2.99          5.59         0.69 o                         
   3   1  17        252.20        222.88         2.81 o                         
   5   1  17        175.39        154.29         3.15 o                         
   7   1  17        964.34       1059.57        12.82 o                         
 -12   2  17         46.01         54.09         1.92 o                         
 -10   2  17         78.97         72.35         1.54 o                         
  -8   2  17        364.48        355.78         7.39 o                         
  -6   2  17       1352.86       1361.12        21.07 o                         
  -4   2  17       1316.42       1301.90        15.63 o                         
  -2   2  17        532.84        601.43         6.51 o                         
   0   2  17        278.78        251.33         3.77 o                         
   2   2  17          2.63          4.21         0.80 o                         
   4   2  17         79.01         87.28         2.60 o                         
   6   2  17         58.44         47.79         1.74 o                         
 -11   3  17          0.65          2.29         0.95 o                         
  -9   3  17         40.93         47.42         1.27 o                         
  -7   3  17         14.24         14.44         0.85 o                         
  -5   3  17        103.03        104.11         1.92 o                         
  -3   3  17        835.10        865.67        10.26 o                         
  -1   3  17         22.97         26.04         0.95 o                         
   1   3  17        286.36        295.15         4.01 o                         
   5   3  17         17.33         24.68         1.55 o                         
   7   3  17         28.42         26.92         1.98 o                         
 -10   4  17          0.03          0.47         0.88 o                         
  -8   4  17         66.88         74.97         2.05 o                         
  -6   4  17         55.56         57.03         1.55 o                         
  -4   4  17        295.88        299.66         6.00 o                         
  -2   4  17          0.17          0.28         0.65 o                         
   0   4  17        508.55        494.55         8.69 o                         
   2   4  17        119.87        130.79         6.89 o                         
   4   4  17        292.61        284.28         6.84 o                         
   6   4  17          0.48          0.35         1.10 o                         
  -9   5  17         76.32         83.33         2.91 o                         
  -7   5  17          2.65          5.08         0.84 o                         
  -5   5  17          4.06          3.33         0.77 o                         
  -3   5  17          5.87         10.51         0.96 o                         
  -1   5  17         53.90         53.42         1.81 o                         
   1   5  17         26.94         24.20         1.30 o                         
   3   5  17         49.49         47.42         2.26 o                         
   5   5  17          9.70          9.88         1.13 o                         
  -8   6  17         29.84         24.71         1.78 o                         
  -6   6  17        443.84        465.77        10.26 o                         
  -4   6  17        112.33        118.30         2.88 o                         
  -2   6  17        112.56        132.80         3.77 o                         
   0   6  17          0.52          1.24         1.07 o                         
   2   6  17        350.32        365.07         8.66 o                         
  -5   7  17          3.17          3.70         0.97 o                         
  -3   7  17        369.66        348.68         9.87 o                         
  -1   7  17         39.82         33.05         1.73 o                         
   1   7  17          0.03          0.50         1.20 o                         
 -10   0  18         36.76         42.31         2.55 o                         
  -8   0  18        421.44        402.10        12.16 o                         
  -6   0  18       1842.71       1774.94        43.38 o                         
  -4   0  18        803.40        741.57        15.66 o                         
  -2   0  18        352.80        326.01        26.25 o                         
   0   0  18        106.87         84.38         3.52 o                         
   2   0  18       2831.85       2741.85        21.02 o                         
   4   0  18         18.11         27.90         1.60 o                         
   6   0  18        916.20       1078.97        31.88 o                         
 -11   1  18         13.48         15.30         0.95 o                         
  -9   1  18        309.38        309.68         8.18 o                         
  -7   1  18          7.07          9.67         0.69 o                         
  -5   1  18        810.91        773.05        13.84 o                         
  -3   1  18        607.02        581.34        11.19 o                         
  -1   1  18          0.01          0.17         0.69 o                         
   1   1  18        783.41        702.73         9.92 o                         
   3   1  18        405.36        360.54         6.04 o                         
   5   1  18         23.15         23.62         1.12 o                         
   7   1  18          6.58          3.77         1.66 o                         
 -10   2  18        102.61        103.22         2.93 o                         
  -8   2  18        710.56        663.43        20.02 o                         
  -6   2  18        248.89        220.99         3.27 o                         
  -4   2  18        656.89        661.24         9.50 o                         
  -2   2  18        926.20        969.94        13.31 o                         
   0   2  18        273.55        283.52         6.00 o                         
   2   2  18         22.79         16.93         1.14 o                         
   4   2  18         27.56         16.80         1.10 o                         
   6   2  18        506.76        515.37         9.33 o                         
  -9   3  18          1.48          0.55         0.75 o                         
  -7   3  18        219.49        238.19         6.23 o                         
  -5   3  18        102.64        100.77         1.94 o                         
  -3   3  18        185.02        182.66         2.95 o                         
  -1   3  18         21.27         19.38         0.92 o                         
   1   3  18        227.13        221.61         5.92 o                         
   3   3  18         17.06         19.68         1.12 o                         
   5   3  18         22.86         19.51         1.51 o                         
 -10   4  18         23.49         23.12         1.25 o                         
  -8   4  18        134.66        137.17         3.85 o                         
  -6   4  18        149.97        153.21         4.18 o                         
  -4   4  18        613.35        682.02        12.17 o                         
  -2   4  18        229.18        219.45         4.39 o                         
   0   4  18        335.73        321.86         8.78 o                         
   2   4  18        211.72        210.15         8.49 o                         
   4   4  18        144.82        166.18         4.25 o                         
  -7   5  18         89.63         86.03         2.20 o                         
  -5   5  18          1.47          1.53         0.79 o                         
  -3   5  18          9.98         15.60         1.02 o                         
  -1   5  18         85.81         91.10         2.74 o                         
   1   5  18        255.01        255.09         9.89 o                         
   3   5  18         58.92         59.48         2.52 o                         
  -6   6  18          3.15          2.55         0.90 o                         
  -4   6  18          0.75          1.68         0.84 o                         
  -2   6  18         33.69         32.98         1.74 o                         
   0   6  18          9.30          8.33         1.27 o                         
   2   6  18          3.75          7.03         1.38 o                         
 -11   1  19          2.89          4.45         0.80 o                         
  -9   1  19        105.43         90.72         2.05 o                         
  -7   1  19          3.69          3.17         0.66 o                         
  -5   1  19       1222.69       1227.20        21.96 o                         
  -3   1  19        895.92        924.26        18.73 o                         
  -1   1  19        101.88         88.50         2.01 o                         
   1   1  19        735.73        725.66        12.67 o                         
   3   1  19          0.75         -0.10         0.87 o                         
   5   1  19         14.29         11.59         1.06 o                         
 -10   2  19         91.18        100.64         2.72 o                         
  -8   2  19        293.49        296.06         5.53 o                         
  -6   2  19         31.26         33.31         1.25 o                         
  -4   2  19         55.48         48.47         1.49 o                         
  -2   2  19        145.78        140.96         2.58 o                         
   0   2  19        849.38        846.33        19.85 o                         
   2   2  19          0.56          0.46         0.86 o                         
   4   2  19          0.06          0.60         0.83 o                         
   6   2  19        238.41        285.39         6.71 o                         
  -9   3  19         53.53         67.69         1.75 o                         
  -7   3  19          2.80          2.25         0.78 o                         
  -5   3  19          1.90          1.47         0.76 o                         
  -3   3  19          0.06         -0.19         0.75 o                         
  -1   3  19        108.86        102.87         2.57 o                         
   1   3  19        362.08        331.72        14.01 o                         
   3   3  19        204.33        214.75         5.20 o                         
   5   3  19         21.66         13.72         1.47 o                         
  -8   4  19         10.57         16.32         1.05 o                         
  -6   4  19         99.19         94.30         3.00 o                         
  -4   4  19         18.18         17.92         1.12 o                         
  -2   4  19         79.52         87.37         2.27 o                         
   0   4  19         48.23         37.32         1.52 o                         
   2   4  19         55.37         66.59         5.30 o                         
   4   4  19         10.89         14.17         1.09 o                         
  -7   5  19          1.33          0.86         0.84 o                         
  -5   5  19          6.95          7.70         0.91 o                         
  -3   5  19         46.08         39.70         1.59 o                         
  -1   5  19         88.98         71.12         1.99 o                         
   1   5  19         90.69         89.49         2.79 o                         
   3   5  19         17.95         26.01         1.61 o                         
  -4   6  19         24.70         27.93         1.43 o                         
  -2   6  19          9.37         10.61         1.36 o                         
   0   6  19         82.07         91.01         3.31 o                         
  -8   0  20        904.82        843.05        17.04 o                         
  -6   0  20       1066.09        993.10        63.32 o                         
  -4   0  20        542.63        519.15        17.24 o                         
  -2   0  20        283.45        253.28        14.93 o                         
   0   0  20        548.70        506.01        13.48 o                         
   2   0  20        169.08        164.98         5.34 o                         
   4   0  20        413.82        407.70        19.20 o                         
  -9   1  20         83.33         84.89         2.18 o                         
  -7   1  20        123.43        112.20         3.33 o                         
  -5   1  20        417.61        430.62        10.16 o                         
  -3   1  20        989.82        904.87        26.36 o                         
  -1   1  20        211.95        200.78         4.65 o                         
   1   1  20         60.56         51.77         1.63 o                         
   3   1  20         64.87         48.62         1.52 o                         
   5   1  20          0.10         -0.11         1.07 o                         
 -10   2  20         18.45         21.71         1.10 o                         
  -8   2  20        156.80        152.32         4.72 o                         
  -6   2  20        106.02        109.25         4.51 o                         
  -4   2  20        228.37        238.64         4.73 o                         
  -2   2  20          1.41          2.59         0.85 o                         
   0   2  20          1.14          4.30         1.10 o                         
   2   2  20        119.68        118.95         2.72 o                         
   4   2  20         63.44         64.38         1.69 o                         
  -9   3  20        213.18        220.87         6.61 o                         
  -7   3  20          0.05          0.18         0.74 o                         
  -5   3  20        141.64        142.69         3.40 o                         
  -3   3  20        394.30        387.61         6.86 o                         
  -1   3  20         20.33         20.63         1.20 o                         
   1   3  20         87.27         83.31         2.47 o                         
   3   3  20         29.58         34.89         1.48 o                         
  -8   4  20          4.69          6.42         0.89 o                         
  -6   4  20         70.26         70.39         2.22 o                         
  -4   4  20        101.82        101.16         4.24 o                         
  -2   4  20        109.52         99.64         2.70 o                         
   0   4  20          0.11          0.09         0.86 o                         
   2   4  20         15.56         17.51         1.20 o                         
  -5   5  20          2.36          2.45         0.78 o                         
  -3   5  20        296.95        298.56        11.69 o                         
  -1   5  20        191.89        205.95         5.31 o                         
   1   5  20         32.97         35.69         1.78 o                         
  -9   1  21         90.20        100.26         3.85 o                         
  -7   1  21         38.00         33.94         1.55 o                         
  -5   1  21       1090.23       1125.34        43.54 o                         
  -3   1  21       1307.54       1257.09        32.41 o                         
  -1   1  21          3.63          3.58         0.89 o                         
   1   1  21        715.22        713.04        11.45 o                         
   3   1  21          6.14          1.79         0.97 o                         
  -8   2  21         18.73         12.59         0.98 o                         
  -6   2  21         25.81         23.25         1.15 o                         
  -4   2  21        309.65        312.34         9.48 o                         
  -2   2  21         80.04         85.75         2.91 o                         
   0   2  21         94.34         89.96         3.05 o                         
   2   2  21         10.00         11.71         1.00 o                         
   4   2  21        357.62        407.56        10.62 o                         
  -7   3  21         18.13         15.85         1.03 o                         
  -5   3  21         60.90         61.52         1.84 o                         
  -3   3  21          1.13          1.34         0.89 o                         
  -1   3  21         17.39         18.21         1.16 o                         
   1   3  21         11.34         14.20         1.12 o                         
   3   3  21         94.36        101.09         3.03 o                         
  -6   4  21        226.16        237.58         8.98 o                         
  -4   4  21         24.94         22.82         1.16 o                         
  -2   4  21          7.01          4.59         0.96 o                         
   0   4  21         32.69         30.74         2.21 o                         
   2   4  21          6.67          9.96         1.21 o                         
  -3   5  21          0.01         -0.35         0.94 o                         
  -1   5  21          6.15          2.60         1.13 o                         
  -8   0  22        110.49         93.22         3.90 o                         
  -6   0  22         20.56         16.71         1.72 o                         
  -4   0  22         88.14         80.12         3.26 o                         
  -2   0  22        232.84        237.24         8.55 o                         
   0   0  22          0.73          3.77         1.45 o                         
   2   0  22        156.92        163.84        10.18 o                         
  -7   1  22         24.44         23.64         2.18 o                         
  -5   1  22        109.64        106.40         4.58 o                         
  -3   1  22         79.03         74.04         2.56 o                         
  -1   1  22         27.60         28.01         1.60 o                         
   1   1  22         78.93         80.68         2.26 o                         
   3   1  22         12.34         10.74         1.24 o                         
  -8   2  22         55.99         58.99         3.65 o                         
  -6   2  22         29.78         22.78         1.51 o                         
  -4   2  22          0.66          1.32         0.91 o                         
  -2   2  22         25.18         18.66         1.27 o                         
   0   2  22         58.88         51.10         2.17 o                         
   2   2  22          0.61          1.67         1.06 o                         
  -7   3  22         39.71         36.12         1.77 o                         
  -5   3  22          9.62         10.57         0.99 o                         
  -3   3  22         36.41         32.07         1.52 o                         
  -1   3  22         26.19         24.23         1.32 o                         
   1   3  22         35.64         38.96         2.02 o                         
  -4   4  22          0.66          1.57         0.84 o                         
  -2   4  22         14.43         13.65         1.21 o                         
   0   4  22          1.52          1.97         1.04 o                         
  -7   1  23          0.45          0.00         1.27 o                         
  -5   1  23         22.27         24.30         1.35 o                         
  -3   1  23         70.22         72.87         4.43 o                         
  -1   1  23          7.94          7.98         1.31 o                         
   1   1  23        139.78        144.27         4.84 o                         
  -6   2  23        294.47        333.89        19.30 o                         
  -4   2  23        209.03        220.85        12.96 o                         
  -2   2  23        487.15        503.16        11.09 o                         
   0   2  23         79.84         98.24         3.62 o                         
  -5   3  23        217.87        241.81        15.54 o                         
  -3   3  23        632.45        617.08        40.24 o                         
  -1   3  23          2.21          2.07         1.35 o                         
  -4   0  24        158.52        148.83         5.97 o                         
  -2   0  24        229.98        235.61        12.45 o                         
  -5   1  24         62.49         61.40         2.11 o                         
  -3   1  24         57.34         53.12         4.23 o                         
  -1   1  24          0.21         -0.09         1.33 o                         
                                                                                
